# Supplementary material for: Tel1 is recruited at chromosomal loop/axis contact sites to modulate meiotic DNA double-strand breaks interference
Source: PLoS Genet. 2025 Nov 17;21(11):e1011904. doi: 10.1371/journal.pgen.1011904 (PMC12622785; doi:10.1371/journal.pgen.1011904)
Supplement: S1 Data — (XLSX) [file pgen.1011904.s014.xlsx]

## Sheet: 1a
FLAG-Tel1 ChIP %IP (time-course) - two hotspot compared to two control site - WT background
ChIP	Hours	Sites	%IP
TC83.1	0h	CDC39	0.002318
TC83.2	0h	CDC39	0.001319
TC83.3	0h	CDC39
TC83.1	0h	MRE11	0.001467
TC83.2	0h	MRE11	0.001529
TC83.3	0h	MRE11
TC83.1	0h	ARE1	0.002064
TC83.2	0h	ARE1	0.00147
TC83.3	0h	ARE1
TC83.1	0h	GAT1	0.000716
TC83.2	0h	GAT1	0.00161
TC83.3	0h	GAT1
TC83.1	3h	CDC39	0.000557
TC83.2	3h	CDC39	0.000418
TC83.3	3h	CDC39	0.000386
TC83.1	3h	MRE11	0.000423
TC83.2	3h	MRE11	0.000379
TC83.3	3h	MRE11	0.0004
TC83.1	3h	ARE1	0.003715
TC83.2	3h	ARE1	0.004147
TC83.3	3h	ARE1	0.004297
TC83.1	3h	GAT1	0.006724
TC83.2	3h	GAT1	0.005659
TC83.3	3h	GAT1	0.005921
TC83.1	4h	CDC39	0.000362
TC83.2	4h	CDC39	0.000167
TC83.3	4h	CDC39	0.000921
TC83.1	4h	MRE11	0.000555
TC83.2	4h	MRE11	0.000142
TC83.3	4h	MRE11	0.000753
TC83.1	4h	ARE1	0.003346
TC83.2	4h	ARE1	0.00302
TC83.3	4h	ARE1	0.004088
TC83.1	4h	GAT1	0.002573
TC83.2	4h	GAT1	0.002142
TC83.3	4h	GAT1	0.00351
TC83.1	5h	CDC39	0.000574
TC83.2	5h	CDC39	0.000928
TC83.3	5h	CDC39	0.00098
TC83.1	5h	MRE11	0.000457
TC83.2	5h	MRE11	0.000644
TC83.3	5h	MRE11	0.000767
TC83.1	5h	ARE1	0.001875
TC83.2	5h	ARE1	0.002718
TC83.3	5h	ARE1	0.002405
TC83.1	5h	GAT1	0.001638
TC83.2	5h	GAT1	0.001776
TC83.3	5h	GAT1	0.001555

## Sheet: 1c,d
WT Tel1 and Spo11 (GSE52863) normalized counts per 1500bp, at 3h and 4h after SPM , partitioned by WT DSB (GSE26449) strength percentile (NormHpM).
Percentile	Spo11 oligos (hPM)	FLAG-TEL1.wt_3h	FLAG-TEL1.wt_4h	Spo11-FLAG.wt_3h	Spo11-FLAG.wt_4h
0.2	94	224.637	192.897	170.131	179.211
0.2	94	158.111	204.404	177.591	182.922
0.2	94	169.912	191.012	167.962	207.65
0.2	94	159.992	166.794	197.817	199.016
0.2	94	210.618	158.037	185.042	181.418
0.2	94	162.039	177.805	179.009	175.658
0.2	94	271.92	211.87	235.629	205.096
0.2	94	183.738	178.663	190.77	176.568
0.2	95	217.637	192.758	174.356	186.288
0.2	95	147.398	196.574	189.941	198.113
0.2	95	190.631	167.655	189.675	182.881
0.2	95	199.844	189.609	184.138	189.683
0.2	95	235.319	193.98	216.946	193.326
0.2	96	192.296	195.234	188.714	162.825
0.2	96	212.051	161.948	189.653	157.065
0.2	96	171.868	205.623	158.738	184.089
0.2	96	212.906	197.165	179.298	176.369
0.2	96	238.603	156.619	180.461	179.597
0.2	96	180.679	181.282	173.681	177.746
0.2	96	147.261	170.84	192.666	188.353
0.2	96	163.488	261.957	189.498	179.033
0.2	96	157.374	189.544	190.386	211.179
0.2	96	305.65	278.663	201.198	176.333
0.2	97	182.27	178.318	182.533	188.722
0.2	97	225.971	218.098	199.435	186.691
0.2	97	222.767	190.22	193.405	173.188
0.2	97	160.255	208.738	209.767	203.169
0.2	98	165.697	187.834	173.497	187.72
0.2	98	195.43	170.119	189.434	192.291
0.2	98	175.39	192.54	187.008	172.673
0.2	98	193.914	177.798	172.215	163.668
0.2	98	115.28	100.058	178.775	176.168
0.2	98	228.887	241.106	191.03	205.005
0.2	99	174.153	177.265	183.098	183.467
0.2	99	228.575	240.708	200.177	182.635
0.2	99	185.52	183.558	168.98	170.365
0.2	100	208.47	218.586	178.069	209.055
0.2	100	209.96	261.355	210.263	184.781
0.2	101	228.321	209.062	315.528	502.87
0.2	101	221.716	209.866	199.749	202.029
0.2	101	189.251	172.472	172.387	172.195
0.2	101	161.744	182.008	191.347	184.756
0.2	101	185.695	179.438	199.565	166.309
0.2	101	179.988	201.289	189.629	188.127
0.2	101	221.759	210.456	197.468	191.326
0.2	102	169.709	171.784	176.03	183.162
0.2	102	200.008	152.904	185.193	160.513
0.2	102	159.755	184.948	199.459	224.014
0.2	102	242.383	191.011	207.112	178.648
0.2	102	163.934	201.523	219.054	319.428
0.2	102	188.57	239.216	205.927	238.446
0.2	102	147.303	161.743	169.497	180.433
0.2	103	183.232	213.613	192.615	200.727
0.2	104	238.082	208.792	202.768	199.689
0.2	104	205.319	210.505	184.737	182.728
0.2	105	152.587	118.367	177.9	192.802
0.2	105	169.738	151.633	190.595	183.744
0.2	106	267.933	189.002	175.907	162.83
0.2	106	189.91	212.133	227.021	203.864
0.2	106	194.758	194.267	165.354	185.649
0.2	106	227.406	211.088	200.227	192.702
0.2	107	149.686	179.433	183.439	183.386
0.2	107	157.708	180.393	175.85	174.262
0.2	107	238.234	202.543	212.562	187.178
0.2	108	146.479	211.366	190.776	206.87
0.2	108	253.731	248.51	178.286	184.129
0.2	108	160.508	208.098	187.415	189.104
0.2	108	168.733	151.723	175.831	193.52
0.2	108	215.675	207.053	185.591	187.283
0.2	109	169.438	171.828	176.51	180.835
0.2	109	166.112	204.45	179.046	196.079
0.2	109	200.599	171.857	197.17	188.588
0.2	109	187.314	195.817	234.691	213.703
0.2	110	183.752	206.783	168.894	190.936
0.2	110	162.1	187.293	209.123	210.946
0.2	110	184.386	161.755	167.024	173.833
0.2	110	162.726	183.623	156.658	180.624
0.2	110	239.618	185.883	203.167	176.44
0.2	111	237.862	175.133	182.479	184.35
0.2	111	202.631	349.383	189.543	199.502
0.2	111	198.609	200.625	175.425	184.261
0.2	112	212.778	204.79	170.674	215.734
0.2	112	135.558	158.791	178.245	185.295
0.2	112	232.24	164.178	183.126	179.041
0.2	112	187.108	222.563	179.735	176.453
0.2	112	173.535	172.784	186.478	176.421
0.2	112	183.874	176.723	163.172	212.296
0.2	112	282.196	202.17	180.49	177.494
0.2	112	194.747	207.804	190.239	210.038
0.2	113	188.535	189.888	181.667	177.552
0.2	113	180.228	181.754	199.242	178.033
0.2	113	249.916	212.757	220.225	206.109
0.2	114	216.363	171.824	201.014	203.795
0.2	114	187.98	208.878	157.168	195.251
0.2	115	218.404	234.949	178.824	194.056
0.2	115	213.595	175.772	193.346	171.463
0.2	115	290.248	222.329	199.291	185.654
0.2	115	132.737	149.714	173.234	178.126
0.2	115	187.74	205.668	190.849	172.034
0.2	116	197.117	228.737	182.577	177.34
0.2	116	184.047	229.331	196.088	179.446
0.2	116	171.767	185.862	169.58	172.204
0.2	116	140.66	202.403	203.672	186.975
0.2	116	202.107	217.843	203.285	213.564
0.2	116	252.045	200.039	213.303	197.634
0.2	117	264.278	270.443	216.571	187.858
0.2	118	204.381	171.66	189.178	182.219
0.2	118	215.3	266.204	212.997	194.555
0.2	118	253.108	188.679	200.742	190.403
0.2	119	182.628	275.071	199.723	196.999
0.2	120	262.311	197.419	183.221	176.084
0.2	120	199.451	175.436	189.768	175.794
0.2	120	214.281	185.28	195.739	173.723
0.2	121	215.662	172.161	179.288	191.245
0.2	121	180.021	189.273	171.489	183.467
0.2	121	161.835	180.254	184.895	214.805
0.2	121	195.939	230.643	179.162	177.154
0.2	121	170.518	154.921	176.215	195.146
0.2	121	219.33	235.99	202.01	202.583
0.2	121	239.655	177.56	197.687	193.251
0.2	123	201.012	195.39	196.835	184.826
0.2	123	222.625	185.091	159.921	177.097
0.2	123	156.316	211.977	168.546	181.122
0.2	124	210.236	180.139	188.607	165.721
0.2	124	184.17	212.793	188.594	176.479
0.2	124	206.757	176.285	189.168	180.363
0.2	125	201.528	173.969	208.566	194.032
0.2	125	153.408	150.063	192.666	194.412
0.2	125	203.706	191.655	174.873	179.829
0.2	125	189.676	209.074	193.418	190.226
0.2	126	187.441	189.429	226.06	227.634
0.2	126	225.65	274.133	209.416	211.557
0.2	126	235.687	204.639	197.88	197.747
0.2	127	186.679	220.866	214.912	215.611
0.2	127	210.017	200.588	188.296	189.347
0.2	127	199.462	210.788	162.607	172.115
0.2	127	235.22	207.89	162.998	187.206
0.2	128	146.417	198.649	141.934	173.408
0.2	128	181.967	190.671	182.01	170.448
0.3	129	143.301	192.851	158.971	179.998
0.3	129	167.94	185.177	187.845	219.326
0.3	129	269.548	200.621	195.686	184.425
0.3	130	160.747	222.837	203.539	198.337
0.3	130	241.927	187.789	176.05	186.165
0.3	130	184.842	181.266	163.921	179.137
0.3	131	199.391	213.916	201.081	229.396
0.3	131	193.761	182.517	198.612	216.239
0.3	131	279.163	210.148	205.774	202.899
0.3	132	209.523	191.245	194.293	171.417
0.3	132	202.463	221.284	200.799	177.215
0.3	133	230.734	187.838	185.625	165.92
0.3	133	216.749	190.458	173.62	180.225
0.3	133	165.852	202.949	193.303	192.632
0.3	133	167.727	227.453	171.071	182.921
0.3	134	157.71	200.227	167.657	166.847
0.3	134	175.123	209.944	181.397	187.898
0.3	134	232.385	162.998	204.991	162.405
0.3	135	198.481	199.026	196.434	226.172
0.3	135	205.046	193.168	183.161	180.951
0.3	135	229.447	213.187	213.243	279.798
0.3	135	210.058	181.028	168.948	197.434
0.3	135	232.478	184.767	196.443	192.95
0.3	136	102.193	125.885	182.295	175.526
0.3	136	203.52	218.537	193.025	162.509
0.3	136	173.279	184.952	175.253	189.416
0.3	137	185.277	182.652	177.233	191.285
0.3	138	289.256	186.284	185.149	172.311
0.3	138	246.53	219.603	165.114	180.428
0.3	139	181.707	187.01	176.786	176.903
0.3	139	186.531	185.923	151.467	176.277
0.3	139	177.482	174.309	178.751	209.309
0.3	139	168.118	199.969	181.854	166.624
0.3	140	217.373	190.331	178.968	177.442
0.3	140	215.091	304.794	209.959	193.844
0.3	141	234.899	167.384	215.429	207.82
0.3	141	243.521	184.365	171.638	174.43
0.3	141	153.849	191.725	177.868	196.295
0.3	142	185.564	222.575	164.69	190.964
0.3	143	207.003	168.114	159.95	194.162
0.3	144	165.708	182.599	190.487	187.376
0.3	144	202.281	262.927	217.608	206.885
0.3	144	188.187	191.211	173.763	175.099
0.3	145	175.304	191.675	183.843	194.929
0.3	145	318.951	334.021	213.18	199.851
0.3	145	214.83	283.751	206.073	205.094
0.3	146	201.785	199.62	175.802	187.351
0.3	146	196.294	173.202	168.723	171.937
0.3	147	182.896	233.685	192.324	205.192
0.3	148	146.285	225.497	197.05	169.415
0.3	148	151.468	165.88	179.018	167.168
0.3	148	191.826	200.789	156.017	181.41
0.3	148	170.012	248.908	168.993	181.233
0.3	149	230.838	181.311	180.414	189.681
0.3	149	167.344	156.389	162.935	178.171
0.3	150	198.847	193.541	187.062	187.003
0.3	150	197.278	214.63	174.267	168.201
0.3	150	188.002	222.706	184.243	182.199
0.3	150	236.067	184.234	175.158	198.39
0.3	150	196.885	185.698	184.922	190.019
0.3	150	218.452	238.31	194.829	181.966
0.3	150	189.005	198.777	168.251	177.955
0.3	150	151.263	162.186	177.943	165.724
0.3	150	198.026	277.757	215.896	211.444
0.3	151	134.347	207.766	184.678	195.725
0.3	151	168.211	196.517	176.412	172.374
0.3	152	165.018	210.763	203.352	190.051
0.3	152	278.647	213.121	212.917	200.951
0.3	152	228.17	178.268	186.132	175.327
0.3	152	182.322	186.731	181.02	176.615
0.3	152	197.229	186.071	164.534	192.587
0.3	152	184.159	206.959	201.116	201.688
0.3	153	193.834	192.766	176.272	188.03
0.3	154	242.498	182.623	177.07	168.324
0.3	154	237.365	221.911	170.274	169.01
0.3	154	210.914	189.495	188.698	195.103
0.3	155	190.65	213.305	175.32	184.396
0.3	155	160.982	197.764	183.243	165.525
0.3	155	197.646	260.656	194.827	206.909
0.3	158	226.184	181.356	192.872	185.875
0.3	159	161.774	180.913	163.068	165.584
0.3	159	179.425	185.39	175.003	190.591
0.3	160	187.245	239.994	184.181	189.598
0.3	160	173.15	185.198	198.121	189.86
0.3	160	178.144	212.273	194.69	172.121
0.3	160	177.476	212.441	203.991	198.509
0.3	161	203.701	213.183	189.222	169.332
0.3	161	175.702	186.48	198.988	192.956
0.3	162	188.001	214.719	178.719	178.747
0.3	162	169.753	174.826	165.814	182.364
0.3	162	235.75	209.054	177.956	195.995
0.3	163	197.62	215.778	188.322	166.087
0.3	163	265.896	218.877	177.454	175.523
0.3	163	215.06	210.1	187.847	203.489
0.3	163	207.932	221.882	222.99	197.111
0.3	164	148.462	205.508	164.19	192.92
0.3	164	171.999	234.435	191.394	205.884
0.3	165	205.86	213.814	181.226	189.566
0.3	165	149.726	207.233	177.626	185.962
0.3	165	232.607	214.962	217.97	202.245
0.3	165	233.882	203.15	205.54	193.998
0.3	166	192.588	178.577	172.028	179.454
0.3	166	197.273	242.615	226.272	242.367
0.3	166	158	204.638	200.449	209.027
0.3	166	202.088	203.556	187.15	174.686
0.3	167	167.708	190.42	183.868	188.467
0.3	167	174.123	270.603	204.833	228.723
0.3	167	210.157	208.021	162.856	185.855
0.3	168	210.957	221.447	211.538	200.385
0.3	169	200	183.508	196.095	183.992
0.3	169	179.562	202.507	195.198	194.533
0.3	169	190.604	223.637	181.22	182.709
0.3	169	134.2	170.664	177.096	177.043
0.3	170	183.499	150.087	190.602	168.986
0.3	170	171.354	184.468	192.616	177.935
0.3	170	227.451	202.916	200.485	184.996
0.3	170	227.594	217.876	192.441	201.089
0.3	170	249.892	222.157	176.744	177.049
0.3	170	181.694	188.093	188.119	197.621
0.3	171	179.679	218.881	174.328	181.074
0.3	172	170.54	196.107	203.2	174.627
0.3	172	185.468	215.417	181.096	179.799
0.3	172	226.63	223.629	184.442	180.34
0.3	172	233.732	227.703	200.529	200.338
0.3	172	185.812	173.358	177.791	170.536
0.3	172	232.8	239.888	220.57	207.2
0.3	173	226.75	325.792	206.068	189.238
0.3	173	185.954	168.339	194.43	198.98
0.3	173	175.366	235.755	167.816	190.783
0.3	173	128.246	181.63	199.549	221.847
0.3	174	216.993	205.201	185.333	199.052
0.3	174	157.916	188.24	172.856	179.795
0.3	175	228.31	202.306	182.107	199.848
0.3	176	175.333	189.658	174.901	185.481
0.3	176	202.906	180.996	178.448	166.71
0.4	177	190.56	174.473	162.983	176.787
0.4	177	137.837	210.997	159.7	192.756
0.4	177	206.546	178.122	194.664	189.688
0.4	177	152.774	168.34	182.301	201.761
0.4	177	231.745	186.513	170.294	177.735
0.4	178	236.638	179.068	182.707	180.696
0.4	178	160.441	179.696	164.225	194.805
0.4	180	274.82	187.531	190.383	172.123
0.4	180	173.409	188.859	188.682	183.328
0.4	181	207.068	240.331	190.589	166.35
0.4	181	170.731	179.06	189.885	185.517
0.4	181	245.521	190.027	203.263	185.354
0.4	182	193.402	182.619	173.544	164.847
0.4	183	90.254	149.056	191.359	195.703
0.4	184	198.612	176.182	189.466	185.663
0.4	184	208.205	177.416	170.597	172.874
0.4	185	136.752	210.689	183.773	181.882
0.4	185	217.531	158.549	167.613	181.445
0.4	185	188.434	219.939	176.89	176.816
0.4	186	190.956	190.031	186.418	193.013
0.4	186	216.095	183.086	177.518	187.178
0.4	187	178.46	216.048	173.553	197.94
0.4	187	188.622	199.055	195.565	189.926
0.4	187	193.339	243.696	167.907	181.354
0.4	188	204.494	180.336	195.891	185.256
0.4	188	250.459	166.109	202.133	178.697
0.4	188	217.292	221.295	192.339	211.366
0.4	188	197.989	166.163	179.961	178.894
0.4	188	169.912	221.452	175.181	167.916
0.4	189	168.167	201.777	223.523	219.565
0.4	189	229.527	187.149	183.072	195.804
0.4	190	223.172	196.39	173.42	200.233
0.4	191	159.694	185.607	166.868	188.246
0.4	191	225.998	183.332	175.917	179.745
0.4	192	217.158	222.775	315.91	324.702
0.4	193	199.311	209.513	188.54	193.243
0.4	194	170.985	221.776	212.988	201.47
0.4	195	205.45	196.886	182.821	189.905
0.4	195	190.626	201.174	242.562	264.918
0.4	196	166.803	199.202	195.051	209.593
0.4	198	182.361	187.317	187.525	193.23
0.4	198	252.643	197.005	200.881	180.555
0.4	199	218.468	166.347	198.127	173.863
0.4	200	154.712	175.121	195.725	204.416
0.4	200	157.762	185.894	195.626	188.328
0.4	200	196.026	178.614	180.44	185.228
0.4	201	206.571	195.787	199.461	180.567
0.4	201	128.14	193.229	166.355	188.386
0.4	201	170.77	219.312	178.453	200.372
0.4	202	167.506	195.783	189.108	188.481
0.4	203	165.183	189.425	176.262	191.284
0.4	205	231.688	250.047	209.927	207.791
0.4	206	196.603	234.939	186.034	195.063
0.4	206	175.815	171.173	173.212	179.542
0.4	206	229.922	223.001	189.575	181.987
0.4	207	149.842	181.32	181.108	184.139
0.4	207	212.953	221.886	205.499	269.903
0.4	207	222.081	219.455	195.888	179.01
0.4	207	187.695	225.079	203.089	186.548
0.4	207	124.645	220.751	175.609	181.852
0.4	208	240.971	211.219	168.87	186.704
0.4	208	217.823	179.712	173.325	175.692
0.4	208	224.995	242	182.71	163.707
0.4	208	218.143	210.387	182.894	186.702
0.4	208	212.578	188.478	210.91	177.13
0.4	209	261.288	250.416	199.936	178.977
0.4	209	245.966	209.239	197.407	200.211
0.4	209	198.644	210.288	195.81	172.338
0.4	209	176.826	290.688	168.939	200.866
0.4	209	155.174	185.411	165.304	193.444
0.4	210	238.393	178.749	187.958	190.494
0.4	211	180.666	216.495	185.577	169.981
0.4	213	200.506	174.386	175.114	165.253
0.4	214	164.918	231.274	184.185	169.126
0.4	214	205.647	238.564	167.797	191.597
0.4	215	155.304	176.403	180.82	185.907
0.4	215	215.567	171.315	189.164	184.893
0.4	215	193.058	242.204	220.501	210.752
0.4	216	211.581	221.927	222.33	204.086
0.4	217	222.128	191.282	162.913	173.966
0.4	217	250.405	205.807	203.695	181.684
0.4	217	155.622	208.775	203.849	205.114
0.4	217	193.747	233.726	195.441	174.2
0.4	218	242.629	238.186	193.44	192.959
0.4	218	167.766	212.358	167.969	217.844
0.4	218	224.76	226.486	180.134	195.647
0.4	221	202.313	168.959	160.356	176.93
0.4	221	196.914	194.75	195.501	224.895
0.4	221	196.833	169.59	195.946	182.289
0.4	221	196.039	204.597	211.475	216.714
0.4	222	182.694	203.995	178.061	195.796
0.4	223	218.837	173.924	172.691	180.108
0.4	224	165.505	209.493	197.231	196.662
0.4	226	177.862	212.625	170.823	179.989
0.4	228	159.514	184.505	217.988	190.557
0.4	229	189.423	164.515	196.197	176.005
0.4	231	223.43	169.003	173.22	174.504
0.4	231	152.318	157.131	162.132	200.121
0.4	232	144.405	184.386	183.263	175.895
0.4	234	205.382	175.256	170.046	193.677
0.4	235	231.593	299.158	224.636	227.292
0.4	235	196.805	221.882	167.677	162.085
0.4	236	207.656	197.018	177.289	179.611
0.4	237	202.558	261.649	202.032	194.86
0.4	237	273.331	197.341	176.76	180.034
0.4	238	193.501	212.063	195.225	192.764
0.4	239	178.493	173.592	182.188	178.241
0.4	239	174.906	134.922	170.839	171.406
0.4	239	201.908	175.703	196.137	179.408
0.4	241	204.502	208.16	157.78	171.582
0.4	241	220.537	208.398	166.594	192.695
0.4	241	211.299	214.9	203.532	332.634
0.4	241	249.902	169.877	182.184	181.523
0.4	242	241.41	191.077	190.778	184.032
0.4	242	158.393	186.525	193.837	180.879
0.4	242	187.106	234.092	160.831	177.95
0.4	242	190.998	220.284	186.494	184.316
0.4	244	193.239	207.939	197.35	193.778
0.4	244	237.849	196.509	215.455	187.44
0.5	245	200.618	225.809	173.867	181.966
0.5	245	158.188	202.81	178.052	174.985
0.5	245	256.008	217.233	201.68	176.908
0.5	246	258.959	175.186	183.478	184.727
0.5	246	188.864	210.107	169.091	194.477
0.5	246	157.464	179.802	240.347	277.437
0.5	247	213.42	186.35	181.48	176.283
0.5	248	205.229	237.166	220.21	219.119
0.5	248	206.931	195.226	186.146	181.998
0.5	249	211.98	202.581	196.656	193.185
0.5	249	173.89	211.276	194.931	163.787
0.5	250	133.022	191.019	170.331	179.726
0.5	250	216.639	228.974	198.028	230.988
0.5	251	186.518	175.936	201.549	208.83
0.5	251	221.749	211.687	187.408	205.863
0.5	251	214.418	199.022	164.924	176.694
0.5	252	186.101	194.372	201.749	206.022
0.5	252	205.576	197.1	186.896	175.146
0.5	253	203.583	178.675	176.093	193.48
0.5	253	167.309	188.236	167.159	177.246
0.5	254	200.848	223.186	188.016	194.506
0.5	254	198.794	198.964	202.917	172.503
0.5	254	260.589	214.925	192.911	199.533
0.5	255	199.309	186.911	174.689	177.21
0.5	256	176.761	206.48	159.02	187.96
0.5	256	156.265	202.011	178.974	176.394
0.5	257	183.062	180.523	208.204	241.873
0.5	258	179.935	249.145	182.507	202.692
0.5	258	203.456	220.116	183.671	185.88
0.5	259	243.151	246.579	197.557	177.922
0.5	259	226.38	225.801	185.584	182.08
0.5	260	157.672	183.037	180.798	178.328
0.5	260	198.482	259.447	194.142	180.422
0.5	260	179.496	170.586	169.875	173.235
0.5	261	212.392	173.243	172.313	177.355
0.5	261	241.908	228.241	195.264	200.268
0.5	261	202.648	184.254	175.596	188.836
0.5	262	234.933	186.415	199.263	181.635
0.5	262	188.08	211.427	182.507	180.725
0.5	263	190.924	204.499	171.742	186.836
0.5	263	244.709	223.346	194.99	193.379
0.5	264	165.279	216.876	155.95	193.075
0.5	265	198.69	213.793	177.537	187.494
0.5	266	186.296	168.25	199.678	190.09
0.5	266	305.967	224.01	261.674	250.143
0.5	267	214.119	233.517	172.259	168.197
0.5	268	229.982	206.975	201.363	212.569
0.5	269	157.639	193.208	208.719	179.712
0.5	269	216.577	189.507	196.751	203.502
0.5	269	112.659	160.164	160.968	184.31
0.5	269	189.234	213.072	182.735	205.684
0.5	271	184.195	190.794	174.363	169.386
0.5	271	170.4	193.286	187.897	169.108
0.5	273	249.56	224.39	207.358	191.532
0.5	274	205.162	273.505	213.394	189.423
0.5	275	204.182	214.384	193.637	179.343
0.5	275	198.655	177.38	176.313	182.275
0.5	277	183.907	171.164	180.805	196.331
0.5	277	254.488	245.666	201.477	198.276
0.5	278	197.284	200.482	185.302	193.844
0.5	278	199.708	177.712	181.204	191.869
0.5	278	288.669	220.98	191.403	183.994
0.5	278	147.045	173.304	184.455	195
0.5	279	41.215	145.477	211.41	242.582
0.5	279	185.424	219.754	188.959	178.627
0.5	279	208.566	172.243	166.841	177.183
0.5	280	153.091	184.107	174.714	190.107
0.5	280	214.52	233.712	189.15	206.703
0.5	281	162.326	207.582	187.512	204.397
0.5	282	165.341	232.361	182.051	181.496
0.5	283	140.1	190.343	205.21	174.446
0.5	284	197.582	199.195	188.385	184.282
0.5	284	200.787	191.56	198.277	182.763
0.5	284	117.896	209.677	189.927	174.643
0.5	285	139.926	195.07	138.259	170.269
0.5	286	149.426	171.16	179.167	175.412
0.5	286	268.742	195.808	192.951	184.681
0.5	286	202.714	195.275	210.811	208.144
0.5	287	153.905	270.246	203.552	183.267
0.5	287	168.618	200.383	199.389	208.985
0.5	287	204.401	240.056	195.686	187.823
0.5	289	157.068	191.917	197.024	179.379
0.5	289	252.463	197.747	204.881	190.889
0.5	290	144.405	196.378	187.627	175.289
0.5	291	194.179	203.286	185.117	184.008
0.5	291	106.481	194.051	179.608	205.209
0.5	292	262.278	203.901	198.781	184.781
0.5	295	262.805	206.447	199.505	189.523
0.5	296	226.793	224.744	171.873	163.447
0.5	297	184.536	200.851	164.264	175.463
0.5	297	181.177	203.372	159.756	187.581
0.5	298	254.36	187.797	186.503	171.476
0.5	298	191.91	163.686	240.847	239.152
0.5	300	224.351	202.641	197.845	190.526
0.5	301	187.444	183.435	192.688	176.477
0.5	301	191.511	156.889	184.483	196.407
0.5	301	207.448	189.171	159.144	198.975
0.5	302	253.573	182.512	169.766	169.583
0.5	303	163.114	188.883	184.419	188.965
0.5	303	208.609	166.376	181.641	178.011
0.5	304	242.843	273.396	182.275	189.214
0.5	305	256.117	259.284	228.448	230.953
0.5	306	198.743	192.688	185.168	190.682
0.5	307	178.072	196.029	202.712	183.127
0.5	310	224.757	200.195	275.582	217.06
0.5	310	108.276	216.919	230.695	216.143
0.5	311	183.432	172.419	180.134	216.955
0.5	311	166.577	264.7	193.393	211.763
0.5	311	221.855	198.243	188.419	171.807
0.5	312	164.89	171.029	168.451	183.695
0.5	313	206.373	151.657	192.317	216.518
0.5	315	249.136	263.892	188.924	195.909
0.5	315	170.466	215.376	177.366	185.41
0.5	315	170.903	251.355	200.307	183.317
0.5	317	176.342	237.682	184.413	184.581
0.5	317	334.936	237.584	231.417	186.709
0.5	317	176.881	179.647	227.871	209.947
0.5	318	185.66	162.395	206.064	188.163
0.5	321	251.815	198.972	202.794	197.288
0.5	321	230.633	195.75	197.322	193.15
0.5	325	229.712	184.251	174.905	184.929
0.5	325	215.931	205.031	191.119	185.63
0.5	326	215.229	188.765	177.826	168.147
0.5	326	188.579	193.852	162.11	181.83
0.5	326	171.256	210.977	189.479	182.534
0.5	326	216.601	202.56	198.143	192.258
0.5	327	181.655	197.045	188.153	203.051
0.5	327	165.873	194.638	217.653	233.076
0.5	327	186.652	221.501	198.889	189.862
0.5	328	226.32	306.714	218.55	219.566
0.6	332	130.842	160.733	190.947	191.827
0.6	333	191.907	193.664	190.678	183.187
0.6	335	236.649	247.628	217.897	189.425
0.6	336	211.802	199.174	212.654	186.315
0.6	336	171.136	201.835	199.737	206.876
0.6	336	186.499	216.995	188.45	212.567
0.6	336	161.78	173.222	207.436	201.963
0.6	336	213.647	204.794	212.875	216.834
0.6	337	183.303	201.26	157.796	178.205
0.6	337	203.482	208.725	178.768	185.823
0.6	338	160.47	208.434	199.965	189.732
0.6	338	227.802	192.516	220.501	228.387
0.6	339	233.051	275.075	237.754	202.922
0.6	340	203.351	215.281	192.215	180.421
0.6	342	211.252	220.327	198.753	189.363
0.6	342	173.942	161.89	190.741	209.709
0.6	343	204.671	251.396	184.055	190.383
0.6	343	206.659	195.415	184.083	167.195
0.6	343	175.992	182.274	192.399	198.384
0.6	343	179.278	189.798	189.11	212.811
0.6	344	179.368	204.647	179.634	181.348
0.6	345	159.509	175.592	166.103	194.734
0.6	345	204.384	219.774	176.705	221.263
0.6	346	191.188	222.923	188.93	201.469
0.6	347	211.553	211.493	184.185	178.762
0.6	347	228.57	217.036	192.041	197.033
0.6	347	148.71	210.714	182.831	184.882
0.6	347	174.186	150.49	163.887	190.385
0.6	348	113.117	180.453	201.741	196.447
0.6	348	169.646	184.288	155.158	172.925
0.6	349	201.512	220.103	180.277	173.378
0.6	350	208.83	149.156	178.866	182.922
0.6	350	143.967	247.422	198.071	197.36
0.6	351	219.48	164.707	195.891	203.717
0.6	354	193.985	194.041	169.313	179.718
0.6	355	242.747	160.157	161.413	178.106
0.6	355	148.363	173.296	237.563	246.977
0.6	357	183.62	197.657	200.152	197.04
0.6	357	198.239	239.17	199.843	199.144
0.6	358	261.881	195.722	185.624	166.655
0.6	359	190.928	210.037	189.299	179.37
0.6	360	242.227	191.577	187.353	166.909
0.6	360	196.666	171.095	173.16	174.028
0.6	361	221.99	228.589	205.124	206.192
0.6	361	184.066	177.203	196.701	176.698
0.6	362	205.663	188.74	185.407	180.912
0.6	363	159.963	195.562	189.834	241.149
0.6	363	203.304	262.51	194.128	198.414
0.6	364	192.831	185.017	193.472	176.821
0.6	365	196.231	203.839	182.679	183.431
0.6	365	174.565	198.345	177.613	194.427
0.6	367	236.274	198.538	177.705	180.141
0.6	368	216.454	208.812	195.248	171.617
0.6	369	274.951	195.127	197.544	183.044
0.6	369	224.76	264.306	203.904	184.229
0.6	369	259.29	182.176	181.698	187.865
0.6	371	186.045	206.25	190.32	188.749
0.6	371	167.508	205.47	190.063	157.98
0.6	372	258.084	212.39	201.439	189.258
0.6	374	211.954	189.843	193.158	201.074
0.6	374	171.729	194.5	188.607	194.78
0.6	376	194.758	181.352	167.225	179.921
0.6	377	176.914	175.01	199.505	177.389
0.6	377	183.14	175.24	173.49	189.318
0.6	377	205.004	257.004	191.23	192.378
0.6	377	257.197	198.1	185.834	195.832
0.6	378	223.123	201.039	195.793	173.359
0.6	379	243.806	156.343	182.409	179.88
0.6	380	185.266	194.344	161.278	176.933
0.6	382	210.884	239.794	192.215	195.577
0.6	383	163.687	206.319	194.877	188.273
0.6	383	173.478	202.187	184.537	184.668
0.6	383	213.551	274.198	208.55	228.225
0.6	384	248.478	251.904	216.673	179.493
0.6	384	170.619	248.477	215.847	255.111
0.6	385	218.55	247.46	250.648	224.919
0.6	385	199.53	180.762	176.456	185.718
0.6	385	225.954	196.894	196.256	191.013
0.6	386	208.91	221.505	195.771	189.11
0.6	388	242.145	254.364	239.632	171.814
0.6	391	214.764	230.298	210.519	217.975
0.6	392	161.96	173.403	183.421	184.162
0.6	394	258.134	209.587	214.423	196.678
0.6	396	208.593	234.333	162.21	188.346
0.6	397	173.494	162.51	175.561	191.823
0.6	397	185.274	163.74	163.547	182.7
0.6	399	246.971	217.45	187.686	172.099
0.6	399	242.768	226.249	221.455	203.339
0.6	400	198.022	210.415	178	186.508
0.6	400	181.721	200.686	174.645	181.182
0.6	401	168.121	190.892	178.382	244.624
0.6	401	256.729	225.334	185.984	169.956
0.6	401	162.348	186.965	178.61	160.939
0.6	403	194.72	192.758	181.359	209.998
0.6	404	222.854	194.774	274.858	305.179
0.6	406	215.445	195.84	185.6	172.064
0.6	406	275.761	206.545	206.14	199.71
0.6	406	191.943	218.086	188.622	183.493
0.6	407	189.718	254.086	181.828	176.825
0.6	407	167.85	195.234	180.766	204.133
0.6	409	185.091	207.689	185.819	185.069
0.6	409	249.221	196.956	190.521	203.652
0.6	410	175.852	197.902	193.46	188.61
0.6	411	176.279	216.663	200.964	188.085
0.6	411	241.672	242.245	209.171	206.422
0.6	412	197.442	234.194	187.73	237.85
0.6	413	222.543	233.119	215.176	203.105
0.6	414	207.809	205.213	175.983	190.056
0.6	417	162.654	194.131	183.786	179.569
0.6	421	227.406	224.924	208.655	209.85
0.6	423	169.555	228.474	165.009	190.414
0.6	423	236.774	173.439	201.052	189.647
0.6	424	212.078	189.908	182.844	187.941
0.6	425	316.987	294.353	217.411	195.157
0.6	425	194.067	179.536	165.834	190.687
0.6	430	187.335	226.248	184.635	192.413
0.6	430	125.063	135.439	180.193	174.12
0.6	434	192.509	224.908	167.66	190.971
0.6	435	179.047	246.238	189.877	199.149
0.6	436	197.77	211.518	212.407	193.754
0.6	436	151.306	180.909	182.641	173.816
0.6	438	247.464	212.494	222.724	185.49
0.6	439	219.04	211.6	180.275	194.61
0.6	439	213.215	196.177	180.503	188.368
0.6	441	361.166	236.485	235.158	200.186
0.6	441	283.178	175.19	197.433	188.534
0.6	441	222.682	218.414	215.73	205.577
0.6	442	202.195	173.194	161.38	194.506
0.6	442	175.549	216.106	214.094	307.85
0.6	442	222.88	200.133	186.57	170.703
0.6	443	147.405	198.57	189.713	177.544
0.6	444	182.45	237.534	204.151	191.263
0.6	445	208.995	196.078	180.075	182.098
0.6	445	245.816	255.008	305.229	280.216
0.6	447	173.776	177.839	155.389	175.459
0.6	448	204.551	184.14	176.995	186.096
0.7	450	158.035	238.285	199.393	199.37
0.7	450	209.258	192.508	182.412	202.169
0.7	451	209.957	190.786	196.906	200.064
0.7	451	192.454	163.453	175.101	185.599
0.7	456	186.613	172.948	153.896	171.023
0.7	457	194.094	173.366	190.925	184.871
0.7	457	186.282	186.251	173.798	191.431
0.7	457	177.023	229.052	182.891	172.199
0.7	461	212.507	188.838	160.987	173.827
0.7	461	237.183	266.467	215.298	203.659
0.7	462	167.331	202.671	168.333	175.828
0.7	462	219.17	202.593	202.878	187.303
0.7	463	239.734	182.885	191.905	170.678
0.7	463	238.846	256.225	210.931	197.433
0.7	465	223.686	198.489	188.971	164.585
0.7	466	199.697	217.077	179.593	188.136
0.7	474	164.447	208.549	192.25	192.764
0.7	475	225.061	166.31	168.507	179.116
0.7	475	188.255	192.548	222.136	217.465
0.7	475	266.866	277.384	195.339	188.279
0.7	478	190.333	169.865	165.016	194.041
0.7	479	195.004	164.272	211.233	159.187
0.7	484	216.448	211.891	233.542	294.099
0.7	484	188.636	235.477	178.452	182.34
0.7	485	192.935	288.261	193.429	191.291
0.7	486	156.106	201.507	158.929	183.291
0.7	489	203.237	200.9	161.685	180.575
0.7	492	218.476	229.831	205.732	273.067
0.7	497	180.275	202.47	231.36	260.179
0.7	498	156.045	281.811	193.494	186.532
0.7	499	199.046	266.122	201.773	238.637
0.7	500	241.243	244.237	201.116	192.326
0.7	501	177.236	218.455	180.414	177.315
0.7	504	172.452	227.97	198.679	213.567
0.7	505	157.967	166.528	178.736	176.964
0.7	505	182.295	191.056	191.515	187.247
0.7	508	239.505	187.961	203.174	225.316
0.7	509	182.407	195.435	198.251	209.092
0.7	509	179.029	170.755	146.959	179.209
0.7	512	218.373	194.849	201.866	193.942
0.7	512	243.537	195.423	156.22	171.275
0.7	512	213.299	157.229	194.03	183.512
0.7	515	170.168	198.214	185.84	179.562
0.7	516	201.277	258.091	199.365	179.947
0.7	516	206.612	191.302	188.118	203.962
0.7	517	157.272	195.926	190.754	194.097
0.7	520	228.93	235.845	164.883	176.477
0.7	522	177.949	236.551	193.393	208.246
0.7	532	227.348	320.136	211.772	198.299
0.7	532	223.579	206.713	182.957	207.279
0.7	533	178.403	199.33	182.549	194.731
0.7	534	207.226	178.109	174.159	190.248
0.7	536	252.315	225.215	182.256	195.15
0.7	537	224.216	235.022	206.137	199.643
0.7	537	187.988	213.642	198.074	193.15
0.7	538	208.347	173.321	191.419	246.775
0.7	542	185.056	206.328	188.153	175.363
0.7	545	199.86	188.067	186.928	175.828
0.7	546	160.094	180.098	187.575	199.245
0.7	547	232.422	264.76	215.274	200.767
0.7	550	198.144	174.821	196.006	185.803
0.7	552	179.728	219.159	212.969	196.856
0.7	555	176.255	196.23	183.586	161.385
0.7	556	189.835	186.517	192.445	177.204
0.7	556	220.996	216.987	170.893	174.643
0.7	560	358.198	210.284	212.14	196.147
0.7	561	180.923	232.607	184.69	192.619
0.7	561	219.591	181.392	191.356	186.19
0.7	561	208.353	256.029	190.331	181.926
0.7	562	248.896	189.654	184.496	206.203
0.7	562	197.663	187.457	167.502	181.997
0.7	563	237.821	163.936	185.666	176.701
0.7	563	189.382	226.19	185.64	203.763
0.7	565	162.053	157.959	177.451	274.93
0.7	567	228.102	207.373	179.947	181.521
0.7	568	212.264	226.674	205.128	196.052
0.7	568	200.271	184.386	183.997	191.02
0.7	571	186.624	203.688	275.793	576.911
0.7	571	240.866	228.208	218.61	215.969
0.7	576	233.32	200.773	206.397	173.503
0.7	577	224.837	205.52	175.967	183.545
0.7	578	204.245	204.647	168.989	179.111
0.7	578	221.308	193.401	195.883	185.714
0.7	579	169.181	182.152	204.207	229.3
0.7	581	238.519	206.951	189.058	186.727
0.7	581	208.56	237.125	198.772	188.224
0.7	582	156.229	203.732	198.594	190.027
0.7	585	150.396	228.745	182.307	191.751
0.7	587	215.812	193.122	196.083	165.269
0.7	590	173.636	167.638	188.492	192.364
0.7	592	188.294	264.163	187.893	212.326
0.7	592	171.247	214.83	191.927	196.758
0.7	592	227.775	218.98	225.267	194.282
0.7	593	287.335	205.004	186.678	212.445
0.7	597	181.496	214.99	188.191	173.516
0.7	598	174.106	192.523	224.802	209.292
0.7	599	237.641	208.033	185.054	199.367
0.7	600	165.573	223.743	180.538	168.143
0.7	601	138.57	173.276	173.611	182.76
0.7	605	211.561	248.543	207.154	183.44
0.7	605	182.536	219.172	183.306	179.185
0.7	608	186.11	163.161	194.966	184.106
0.7	608	215.191	178.954	185.929	171.811
0.7	616	207.543	175.427	186.767	182.609
0.7	621	200.536	238.785	189.085	198.847
0.7	621	110.04	159.245	183.072	169.574
0.7	627	263.387	212.649	172.478	191.488
0.7	627	223.573	187.046	235.366	244.606
0.7	627	208.514	196.722	204.319	178.547
0.7	628	251.097	187.33	185.031	201.659
0.7	638	246.994	235.575	220.957	201.232
0.7	638	195.137	231.368	223.955	179.432
0.7	639	250.156	202.445	201.541	180.769
0.7	643	177.868	226.15	228.646	203.035
0.7	643	175.508	204.909	178.622	179.031
0.7	643	216.128	201.51	199.709	241.997
0.7	644	165.06	195.816	221.077	346.951
0.7	649	219.189	211.345	211.036	193.858
0.7	653	213.425	192.81	185.439	185.195
0.7	658	215.207	240.138	206.112	169.889
0.7	661	345.991	230.881	211.671	195.092
0.7	662	191.298	253.59	225.921	190.957
0.7	663	256.209	204.49	196.77	186.094
0.7	664	167.434	215.515	189.72	205.107
0.7	667	185.933	217.553	209.492	186.953
0.7	668	187.436	203.577	213.475	240.874
0.7	671	189.612	218.032	170.563	182.281
0.7	672	165.901	218.594	197.468	197.273
0.7	674	220.908	212.14	221.284	200.906
0.7	678	199.263	212.002	186.998	187.403
0.7	678	228.061	217.393	172.745	193.829
0.7	683	171.983	204.93	192.25	221.939
0.7	686	235.31	209.825	198.851	224.186
0.8	689	249.022	181.565	189.371	188.133
0.8	691	173.137	215.798	203.53	199.649
0.8	693	296.385	257.205	195.8	173.127
0.8	693	140.734	180.052	177.537	200.255
0.8	695	205.494	174.1	184.572	174.314
0.8	697	179.114	182.226	197.804	177.141
0.8	699	213.103	192.721	194.888	188.925
0.8	701	154.682	178.376	211.404	274.015
0.8	703	189.477	195.529	181.977	178.935
0.8	705	221.398	261.751	184.043	204.191
0.8	705	234.913	272.067	201.521	198.162
0.8	707	142.858	208.841	184.902	213.524
0.8	713	190.245	221.894	194.147	190.278
0.8	718	170.212	170.816	163.88	174.708
0.8	724	205.764	190.052	184.553	194.224
0.8	725	264.256	196.972	210.139	177.349
0.8	731	268.864	217.405	209.538	201.993
0.8	734	207.83	181.221	192.482	186.611
0.8	734	234.564	186.826	219.397	183.163
0.8	737	203.812	270.455	214.208	192.297
0.8	738	324.432	216.24	201.81	187.823
0.8	740	204.078	192.315	185.222	188.602
0.8	745	161.415	162.566	218.68	211.747
0.8	747	257.13	254.417	218.252	232.791
0.8	757	159.497	196.509	192.378	189.633
0.8	761	248.208	181.529	196.336	182.273
0.8	766	214.216	235.141	168.663	182.73
0.8	779	172.8	244.172	214.018	269.143
0.8	779	285.542	280.377	233.513	201.736
0.8	782	183.74	191.117	194.94	196.66
0.8	784	214.962	282.124	196.723	177.439
0.8	786	203.75	203.921	183.027	185.385
0.8	788	209.08	189.101	202.746	193.174
0.8	789	203.951	183.799	216.951	242.999
0.8	796	172.48	200.584	180.049	196.409
0.8	798	218.07	214.897	196.343	185.719
0.8	803	184.355	188.994	204.748	182.559
0.8	803	283.164	263.297	234.732	210.047
0.8	807	177.612	239.096	216.51	217.727
0.8	811	195.54	166.655	149.477	168.4
0.8	811	250.812	217.975	199.482	195.139
0.8	817	231.265	204.684	211.127	206.264
0.8	818	180.603	202.855	228.965	213.263
0.8	819	207.842	202.421	203.795	246.775
0.8	821	236.985	222.022	188.403	191.351
0.8	823	139.149	205.766	191.452	188.426
0.8	824	219.012	246.366	176.814	208.377
0.8	824	205.967	207.435	217.098	198.432
0.8	825	212.293	235.119	207.393	187.248
0.8	828	201.85	227.559	202.546	187.367
0.8	829	220.25	221.976	157.533	193.344
0.8	830	198.002	216.737	181.083	175.408
0.8	834	186.048	184.259	180.978	171.102
0.8	836	264.997	197.222	192.485	195.148
0.8	838	217.227	213.65	230.234	221.067
0.8	839	200.881	226.851	171.647	196.221
0.8	840	197.07	185.882	216.286	222.341
0.8	841	155.502	247.599	196.871	214.763
0.8	842	240.276	201.875	203.564	191.857
0.8	852	258.568	179.61	201.579	174.026
0.8	862	165.855	247.374	184.106	212.167
0.8	866	213.354	264.806	209.866	188.672
0.8	869	351.391	504.592	260.631	233.296
0.8	872	227.336	193.462	181.784	179.435
0.8	873	214.549	199.239	216.478	237.231
0.8	874	199.92	215.08	210.066	177.29
0.8	875	245.363	198.748	214.109	233.739
0.8	881	183.65	189.182	194.817	185.714
0.8	881	250.017	172.874	200.716	201.093
0.8	885	159.443	189.162	209.263	285.798
0.8	886	243.857	263.917	205.241	189.642
0.8	889	163.337	189.654	197.433	208.992
0.8	890	222.696	232.09	171.191	187.367
0.8	891	268.976	385.37	221.37	194.046
0.8	897	223.784	291.897	200.653	238.822
0.8	900	189.19	235.858	222.605	372.015
0.8	902	149.059	169.581	180.759	192.25
0.8	904	174.658	223.804	220.99	223.819
0.8	908	160.107	211.3	198.642	177.766
0.8	912	207.412	220.41	197.845	187.662
0.8	919	206.677	179.261	176.152	183.342
0.8	920	113.588	120.159	186.554	220.832
0.8	922	268.851	221.255	215.537	182.905
0.8	924	171.783	220.295	196.241	207.865
0.8	927	240.787	202.589	188.647	183.091
0.8	929	203.925	201.039	219.504	210.333
0.8	931	187.132	207.021	184.87	200.191
0.8	934	193.263	214.536	188.58	206.727
0.8	939	287.176	309.972	181.009	183.02
0.8	941	198.333	184.062	193.573	196.761
0.8	953	252.405	234.529	263.863	323.709
0.8	960	201.586	180.541	185.964	178.755
0.8	962	244.365	236.809	201.129	192.026
0.8	966	220.663	208.611	170.589	188.097
0.8	971	210.11	191.602	193.445	261.569
0.8	977	223.082	181.541	188.327	198.336
0.8	978	206.707	219.676	191.568	197.315
0.8	981	273.095	189.207	202.178	190.029
0.8	990	206.779	206.402	198.682	251.153
0.8	993	156.715	209.841	182.339	176.703
0.8	997	218.668	200.793	191.594	180.085
0.8	1006	206.374	271.259	197.446	184.133
0.8	1011	222.018	227.031	176.16	177.442
0.8	1013	188.879	218.856	183.541	235.874
0.8	1014	176.669	225.468	268.18	323.402
0.8	1016	276.583	205.812	183.009	176.917
0.8	1019	304.188	256.476	216.234	212.969
0.8	1019	174.429	224.268	191.379	169.275
0.8	1023	274.55	178.036	200.273	186.664
0.8	1025	213.359	209.148	198.549	242.153
0.8	1028	164.226	162.12	170.93	203.741
0.8	1029	210.566	264.006	184.314	199.857
0.8	1038	236.495	300.629	248.192	273.896
0.8	1039	209.225	260.792	215.171	202.794
0.8	1057	237.181	211.435	202.498	185.745
0.8	1063	189.22	194.176	194.489	205.282
0.8	1067	225.687	179.245	153.759	183.683
0.8	1078	223.142	210.714	201.591	191.065
0.8	1083	196.682	172.005	191.553	187.652
0.8	1087	249.94	200.904	176.57	202.708
0.8	1098	230.656	209.263	192.19	235.673
0.8	1108	192.905	197.111	218.277	195.09
0.8	1109	226.821	228.721	189.772	310.425
0.8	1112	163.589	187.629	184.409	224.138
0.8	1129	242.364	200.707	210.504	180.136
0.8	1131	227.868	205.381	179.409	194.213
0.8	1132	216.776	214.121	200.703	184.873
0.8	1147	263.411	232.16	213.779	240.167
0.8	1148	197.568	289.146	196.526	196.471
0.8	1153	188.551	159.435	183.027	228.435
0.8	1156	229.409	179.392	179.377	231.203
0.8	1171	176.275	276.788	216.914	209.957
0.8	1172	214.076	192.655	188.552	193.817
0.8	1172	219.603	238.568	216.545	224.761
0.8	1178	183.655	176.879	204.553	202.592
0.8	1180	191.62	204.474	198.09	201.96
0.8	1180	182.072	272.553	207.139	192.297
0.8	1185	326.789	261.925	260.419	206.45
0.8	1191	189.03	176.777	169.731	160.558
0.8	1193	67.482	119.281	244.808	226.165
0.8	1194	225.74	236.403	202.438	187.657
0.8	1198	219.621	173.526	180.052	194.982
0.8	1201	232.019	198.001	218.582	215.692
0.9	1214	197.264	222.484	201.776	204.419
0.9	1218	153.345	266.487	216.028	211.56
0.9	1236	123.067	183.89	206.355	205.542
0.9	1253	204.903	176.362	177.442	197.008
0.9	1253	235.818	221.775	209.253	204.168
0.9	1256	220.747	251.761	213.701	221.648
0.9	1262	171.862	179.498	194.56	197.934
0.9	1265	217.496	214.987	220.424	197.93
0.9	1267	152.489	183.303	175.653	196.442
0.9	1273	201.224	237.686	223.191	199.224
0.9	1276	190.685	242.339	212.343	189.803
0.9	1284	194.644	243.849	181.025	182.092
0.9	1291	217.018	142.469	212.302	204.182
0.9	1292	163.772	191.039	227.306	298.776
0.9	1292	215.565	222.509	194.452	179.486
0.9	1298	198.644	183.853	187.113	181.717
0.9	1302	203.542	203.454	202.748	236.619
0.9	1309	220.769	192.4	207.262	205.335
0.9	1316	253.982	244.955	227.827	215.398
0.9	1326	229.865	159.238	166.978	163.08
0.9	1345	74.836	98.269	208.15	200.407
0.9	1350	246.576	185.288	234.411	197.246
0.9	1363	188.387	235.805	230.864	261.862
0.9	1364	204.629	187.935	196.028	185.741
0.9	1384	205.344	266.914	196.98	202.502
0.9	1388	148.193	235.218	179.954	212.203
0.9	1391	185.118	204.286	235.759	203.103
0.9	1400	244.708	226.428	202.277	202.294
0.9	1405	240.905	194.664	166.639	199.549
0.9	1412	188.375	170.327	212.287	194.27
0.9	1415	222.042	216.101	230.669	274.427
0.9	1443	156.16	228.224	204.357	219.709
0.9	1444	199.252	220.005	217.966	234.079
0.9	1445	249.951	207.66	268.512	504.081
0.9	1458	269.721	213.734	241.221	196.713
0.9	1458	230.357	233.611	204.167	236.501
0.9	1469	187.515	243.033	218.825	208.222
0.9	1484	272.134	219.091	200.772	187.584
0.9	1485	164.602	170.163	216.282	214.549
0.9	1488	246.447	233.5	222.688	194.767
0.9	1496	178.151	244.709	181.053	222.194
0.9	1506	198.888	184.443	208.222	243.91
0.9	1510	169.925	219.447	196.098	182.509
0.9	1514	247.082	215.831	188.019	341.686
0.9	1516	196.476	149.254	244.658	295.848
0.9	1531	231.256	210.989	180.873	170.996
0.9	1535	188.122	207.55	187.541	191.103
0.9	1542	265.357	236.325	184.281	190.01
0.9	1554	176.924	213.445	218.071	187.181
0.9	1554	195.66	204.393	179.855	237.707
0.9	1567	191.235	194.75	214.579	254.186
0.9	1584	206.381	240.047	290.531	455.691
0.9	1595	241.511	261.887	212.537	218.332
0.9	1598	241.289	238.518	192.695	176.667
0.9	1607	204.406	234.21	216.034	219.942
0.9	1617	348.552	371.895	322.239	311.281
0.9	1619	338.152	318.803	264.32	199.625
0.9	1624	208.336	237.592	282.356	389.879
0.9	1627	214.428	186.722	189.913	177.407
0.9	1631	154.446	199.76	192.486	185.615
0.9	1643	238.3	218.176	225.159	195.997
0.9	1651	183.598	246.869	232.515	203.175
0.9	1659	226.296	248.461	219.802	247.495
0.9	1665	299.745	382.759	240.403	214.912
0.9	1669	232.518	265.461	218.449	207.273
0.9	1673	174.632	227.984	216.071	192.793
0.9	1678	198.125	202.966	187.575	184.276
0.9	1744	256.199	233.394	236.164	206.998
0.9	1750	174.809	216.778	183.107	202.476
0.9	1764	187.454	269.52	224.805	211.143
0.9	1777	187.058	251.51	202.581	195.448
0.9	1780	364.486	237.067	203.539	203.307
0.9	1782	240.899	218.037	199.399	206.702
0.9	1786	177.465	212.141	195.524	212.481
0.9	1790	202.057	222.492	222.333	269.86
0.9	1803	183.953	260.941	229.761	211.473
0.9	1815	175.019	230.622	187.05	192.914
0.9	1817	365.815	262.264	214.839	190.43
0.9	1822	234.867	208.603	182.253	169.106
0.9	1839	204.944	261.354	219.791	211.107
0.9	1846	211.479	238.457	209.38	230.867
0.9	1851	233.126	277.63	227.389	221.264
0.9	1874	226.575	286.702	224.95	258.016
0.9	1876	246.458	270.698	207.03	235.386
0.9	1908	182.781	186.411	201.435	200.008
0.9	1915	215.175	234.312	202.69	240.499
0.9	1944	226.5	198.046	211.805	177.291
0.9	1955	261.638	264.314	218.34	199.767
0.9	1971	110.711	133.883	234.158	225.322
0.9	1995	191.077	184.099	180.382	203.798
0.9	2014	189.032	215.982	205.34	221.995
0.9	2019	240.56	208.127	213.459	242.587
0.9	2048	206.346	246.066	246.314	232.527
0.9	2070	297.947	286.24	227.313	214.756
0.9	2093	275.588	194.524	194.687	207.043
0.9	2127	276.274	173.592	228.223	248.538
0.9	2179	205.365	224.157	307.168	292.078
0.9	2203	196.994	299.699	222.79	223.683
0.9	2209	220.067	228.713	242.961	266.953
0.9	2224	152.798	254.581	304.253	388.208
0.9	2276	221.095	211.694	223.434	182.085
0.9	2284	201.662	244.755	227.785	207.643
0.9	2285	224.837	209.21	229.955	243.698
0.9	2289	224.309	221.423	226.72	197.458
0.9	2338	229.452	269.459	214.847	196.767
0.9	2350	203.706	218.405	186.857	303.127
0.9	2387	336.013	249.125	236.526	177.805
0.9	2421	242.822	277.871	208.391	186.756
0.9	2480	256.211	274.136	220.536	203.312
0.9	2509	193.499	212.693	211.205	198.209
0.9	2532	305.488	250.338	206.205	195.602
0.9	2535	206.767	213.482	210.382	227.024
0.9	2559	160.826	218.939	209.188	185.538
0.9	2619	216.96	236.588	227.96	220.441
0.9	2666	260.67	261.3	248.351	389.886
0.9	2697	263.574	255.873	198.894	235.031
0.9	2857	277.521	334.448	209.888	229.445
0.9	2928	242.991	256.852	231.748	214.281
0.9	2940	129.008	158.495	219.127	230.015
0.9	2969	180.737	221.669	201.147	195.224
0.9	2970	296.974	282.93	248.229	210.931
0.9	2998	264.207	307.701	227.722	237.893
0.9	3051	280.016	194.484	201.693	189.506
0.9	3098	312.16	229.798	222.781	221.254
0.9	3128	282.532	247.906	247.247	192.152
0.9	3137	248.86	243.639	218.451	225.022
0.9	3210	275.202	217.4	215.15	199.032
0.9	3250	255.961	231.254	170.105	196.729
0.9	3296	248.081	250.497	256.013	240.545
0.9	3455	157.934	339.363	218.493	192.832
0.9	3469	354.431	310.408	329.613	318.693
0.9	3471	342.599	410.219	226.954	231.79
0.9	3477	326.526	257.192	207.691	208.359
0.9	3490	184.605	218.791	222.609	231.261
0.9	3523	249.008	238.31	263.584	220.845
0.9	3647	394.901	392.613	312.878	358.819
0.9	3686	143.372	167.148	238.263	237.073
0.9	3841	217.869	280.996	238.675	198.578
0.9	4046	243.605	236.423	235.222	198.951
0.9	4106	266.498	429.074	228.889	366.552
0.9	4110	181.877	204.417	182.449	236.164
0.9	4133	265.973	308.919	244.924	332.837
0.9	4337	247.267	243.373	227.897	344.47
0.9	4556	234.862	240.278	291.17	324.162
0.9	4604	190.866	263.906	285.541	381.974
0.9	4875	311.99	277.884	220.534	268.884
0.9	5013	343.241	260.792	251.938	299.402
0.9	5380	376.802	298.186	251.264	236.128
0.9	5739	313.591	258.153	249.185	242.678
0.9	5798	221.064	347.78	244.054	227.363
0.9	5895	543.967	331.103	283.552	207.158
0.9	6433	218.56	268.368	226.216	216.46
0.9	7804	457.131	405.955	253.472	226.764

## Sheet: 1e,f
WT FLAG-Tel1 and Spo11-FLAG read densities (FPKM - size 10000 - bin 20-bp bins) ±5 kb from top 20% WT DSBs midpoint, at 3h and 4h after SPM
Distance from midpoint	FLAG-TEL1.wt_3h	SD + Tags	SD - Tags	FLAG-TEL1.wt_4h	SD + Tags	SD - Tags	Spo11-FLAG.wt_3h	SD + Tags	SD - Tags	Spo11-FLAG.wt_4h	SD + Tags	SD - Tags
-5000	134.588	0.684193	0.637639	52.7558	0.282033	0.240602	27.8313	0.142543	0.134559	-6.22372	-6.25877	-6.20418
-4980	135.332	0.692942	0.655739	53.2674	0.274026	0.248445	27.9007	0.138002	0.134532	-6.6463	-6.68859	-6.62513
-4960	136.43	0.709145	0.654281	53.4909	0.268705	0.257532	28.0749	0.139419	0.130708	-7.00501	-7.04534	-6.98262
-4940	137.38	0.704244	0.656744	53.5826	0.262212	0.257628	28.2003	0.141075	0.134806	-7.26438	-7.30613	-7.23558
-4920	137.894	0.691952	0.666214	53.7972	0.266229	0.255497	28.3074	0.143939	0.138585	-7.50812	-7.55159	-7.47683
-4900	138.156	0.684812	0.671708	53.9708	0.263144	0.254467	28.3265	0.142205	0.141248	-7.67526	-7.71793	-7.64094
-4880	138.158	0.679327	0.679251	53.931	0.259534	0.261524	28.3234	0.140945	0.141102	-7.88232	-7.92707	-7.84793
-4860	138.041	0.68652	0.692373	53.996	0.267235	0.263985	28.2685	0.141297	0.144042	-7.99232	-8.03502	-7.95513
-4840	137.921	0.678048	0.684052	53.8533	0.268653	0.275785	28.1474	0.135585	0.141638	-8.1031	-8.1443	-8.06745
-4820	137.748	0.676201	0.684854	53.2834	0.2524	0.280895	27.9231	0.131142	0.14236	-8.3198	-8.36158	-8.28885
-4800	137.675	0.680548	0.684193	52.3431	0.235018	0.282033	27.6268	0.127728	0.142543	-8.53474	-8.58053	-8.49969
-4780	137.056	0.662011	0.692942	51.6518	0.239462	0.274026	27.4291	0.12812	0.138002	-8.75234	-8.80552	-8.71004
-4760	135.802	0.64642	0.709145	50.9753	0.234878	0.268705	26.8947	0.112698	0.139419	-9.09002	-9.14723	-9.0497
-4740	134.493	0.638787	0.704244	50.3913	0.233015	0.262212	26.3253	0.112603	0.141075	-9.3088	-9.3615	-9.26704
-4720	133.291	0.631863	0.691952	49.4624	0.219783	0.266229	25.7309	0.114222	0.143939	-9.43684	-9.48671	-9.39337
-4700	131.948	0.617671	0.684812	48.5317	0.216608	0.263144	25.0957	0.110446	0.142205	-9.56175	-9.61067	-9.51908
-4680	130.71	0.617449	0.679327	47.7325	0.219575	0.259534	24.3626	0.104289	0.140945	-9.61417	-9.66154	-9.56943
-4660	129.721	0.637032	0.68652	46.8412	0.222667	0.267235	23.688	0.107566	0.141297	-9.73201	-9.78059	-9.68931
-4640	128.561	0.620081	0.678048	46.0417	0.228678	0.268653	23.1276	0.107567	0.135585	-9.82875	-9.87478	-9.78756
-4620	126.939	0.595096	0.676201	45.5779	0.229214	0.2524	22.5195	0.100737	0.131142	-9.92255	-9.96902	-9.88077
-4600	125.021	0.584652	0.680548	45.7376	0.242999	0.235018	21.9479	0.0991461	0.127728	-9.95399	-10.0014	-9.9082
-4580	123.449	0.583395	0.662011	45.6904	0.237103	0.239462	21.4295	0.1022	0.12812	-9.734	-9.77618	-9.68082
-4560	121.994	0.573686	0.64642	45.6992	0.23532	0.234878	21.3349	0.107971	0.112698	-9.40334	-9.44401	-9.34613
-4540	120.833	0.580707	0.638787	45.6775	0.231927	0.233015	21.3603	0.113873	0.112603	-9.10207	-9.13971	-9.04937
-4520	120.075	0.593992	0.631863	46.0202	0.236922	0.219783	21.5255	0.122482	0.114222	-8.80513	-8.84016	-8.75526
-4500	119.884	0.608088	0.617671	46.3687	0.234031	0.216608	21.9946	0.133899	0.110446	-8.53302	-8.56834	-8.4841
-4480	119.841	0.615323	0.617449	46.6413	0.233204	0.219575	22.4277	0.125947	0.104289	-8.22513	-8.2571	-8.17776
-4460	119.272	0.608584	0.637032	47.1531	0.248257	0.222667	22.8582	0.129088	0.107566	-7.89443	-7.92648	-7.84584
-4440	119.157	0.61434	0.620081	47.7643	0.259237	0.228678	23.421	0.135706	0.107567	-7.50489	-7.53144	-7.45886
-4420	119.715	0.622987	0.595096	48.6731	0.274654	0.229214	24.3258	0.145979	0.100737	-6.97232	-6.99216	-6.92585
-4400	120.715	0.634672	0.584652	49.4209	0.28039	0.242999	25.3756	0.151638	0.0991461	-6.46789	-6.49004	-6.42053
-4380	121.727	0.63398	0.583395	50.3848	0.285299	0.237103	26.4785	0.157343	0.1022	-6.00897	-6.0282	-5.96679
-4360	123.01	0.637831	0.573686	51.3574	0.283949	0.23532	27.6227	0.165179	0.107971	-5.47129	-5.48508	-5.43061
-4340	124.189	0.639671	0.580707	52.4373	0.285919	0.231927	28.6739	0.166436	0.113873	-5.0263	-5.04168	-4.98866
-4320	125.015	0.635289	0.593992	53.3068	0.280396	0.236922	29.5731	0.167438	0.122482	-4.67265	-4.68999	-4.63762
-4300	125.391	0.626875	0.608088	54.3392	0.285651	0.234031	30.1421	0.16235	0.133899	-4.39256	-4.41387	-4.35725
-4280	126.307	0.661109	0.615323	55.5981	0.296149	0.233204	30.6519	0.151438	0.125947	-4.18689	-4.20858	-4.15492
-4260	127.962	0.69137	0.608584	56.6956	0.303133	0.248257	31.0716	0.15007	0.129088	-4.02533	-4.0493	-3.99328
-4240	129.926	0.712507	0.61434	57.6483	0.306875	0.259237	31.4876	0.15651	0.135706	-3.9283	-3.95	-3.90174
-4220	132.048	0.729109	0.622987	58.3874	0.311609	0.274654	31.741	0.158648	0.145979	-3.99751	-4.02082	-3.97767
-4200	133.873	0.725918	0.634672	59.3954	0.330786	0.28039	31.9216	0.160665	0.151638	-4.03526	-4.05929	-4.01311
-4180	135.426	0.711642	0.63398	60.3654	0.333804	0.285299	31.9047	0.156499	0.157343	-4.22011	-4.24858	-4.20088
-4160	136.52	0.692526	0.637831	61.3141	0.331385	0.283949	31.5793	0.148912	0.165179	-4.52859	-4.55781	-4.5148
-4140	137.614	0.694369	0.639671	62.2899	0.334706	0.285919	31.077	0.141318	0.166436	-4.7548	-4.78149	-4.73941
-4120	138.736	0.691363	0.635289	63.2368	0.327744	0.280396	30.6071	0.143945	0.167438	-4.9598	-4.98739	-4.94245
-4100	140.153	0.697749	0.626875	63.7206	0.30984	0.285651	30.2327	0.143627	0.16235	-5.01642	-5.04056	-4.99511
-4080	140.899	0.698381	0.661109	63.805	0.300369	0.296149	30.0645	0.143028	0.151438	-4.9671	-4.98632	-4.94541
-4060	141.244	0.70866	0.69137	63.6439	0.295077	0.303133	29.9002	0.141859	0.15007	-4.74651	-4.75945	-4.72253
-4040	140.968	0.698682	0.712507	63.5538	0.302371	0.306875	29.5272	0.137858	0.15651	-4.58393	-4.5975	-4.56223
-4020	140.317	0.696546	0.729109	63.3953	0.303683	0.311609	29.2303	0.143803	0.158648	-4.45997	-4.47708	-4.43667
-4000	139.4	0.680092	0.725918	62.9048	0.306265	0.330786	28.8523	0.141766	0.160665	-4.38023	-4.40027	-4.35619
-3980	138.589	0.671066	0.711642	62.3109	0.304106	0.333804	28.6005	0.143908	0.156499	-4.18843	-4.20731	-4.15995
-3960	138.106	0.668386	0.692526	61.6738	0.29953	0.331385	28.4274	0.140258	0.148912	-4.05048	-4.07279	-4.02126
-3940	137.065	0.642346	0.694369	60.8719	0.294609	0.334706	28.3293	0.136415	0.141318	-3.98645	-4.00995	-3.95976
-3920	135.742	0.625173	0.691363	59.9688	0.282591	0.327744	28.2751	0.141234	0.143945	-3.81573	-3.83479	-3.78813
-3900	133.692	0.595262	0.697749	59.6278	0.29279	0.30984	28.3832	0.14903	0.143627	-3.6319	-3.64685	-3.60776
-3880	131.751	0.601333	0.698381	59.3639	0.287172	0.300369	28.4585	0.146794	0.143028	-3.5389	-3.55348	-3.51968
-3860	129.93	0.617637	0.70866	59.1929	0.286528	0.295077	28.467	0.142283	0.141859	-3.69825	-3.71916	-3.68531
-3840	128.619	0.633124	0.698682	58.544	0.269923	0.302371	28.4085	0.134935	0.137858	-4.05439	-4.08577	-4.04082
-3820	127.584	0.644795	0.696546	57.7774	0.265354	0.303683	28.3486	0.140805	0.143803	-4.25266	-4.27968	-4.23556
-3800	127.27	0.664371	0.680092	57.0779	0.271292	0.306265	28.5643	0.152555	0.141766	-4.36711	-4.39287	-4.34706
-3780	127.318	0.673464	0.671066	56.6417	0.282294	0.304106	28.8122	0.156303	0.143908	-4.3804	-4.39995	-4.36152
-3760	127.701	0.687565	0.668386	56.3342	0.284158	0.29953	29.048	0.152045	0.140258	-4.30746	-4.32613	-4.28514
-3740	128.462	0.680366	0.642346	56.3591	0.295851	0.294609	29.3399	0.151011	0.136415	-4.13357	-4.14837	-4.11008
-3720	129.44	0.67408	0.625173	56.5326	0.29127	0.282591	29.4195	0.145213	0.141234	-4.02399	-4.03757	-4.00493
-3700	131.173	0.681921	0.595262	56.4103	0.286673	0.29279	29.3367	0.144892	0.14903	-4.11415	-4.1336	-4.0992
-3680	132.922	0.688767	0.601333	56.4568	0.289496	0.287172	29.2034	0.140126	0.146794	-4.2488	-4.27011	-4.23423
-3660	134.67	0.705065	0.617637	56.6847	0.297924	0.286528	29.0875	0.13649	0.142283	-4.35282	-4.37893	-4.33191
-3640	136.344	0.716829	0.633124	57.2364	0.297506	0.269923	29.0749	0.134304	0.134935	-4.30675	-4.33583	-4.27537
-3620	137.822	0.718667	0.644795	58.0311	0.305091	0.265354	28.8887	0.131496	0.140805	-4.2838	-4.30967	-4.25678
-3600	139.013	0.723919	0.664371	58.4295	0.291212	0.271292	28.4651	0.131376	0.152555	-4.13911	-4.15765	-4.11335
-3580	140.198	0.732705	0.673464	58.7577	0.298705	0.282294	27.9419	0.130141	0.156303	-4.09461	-4.11193	-4.07506
-3560	141.202	0.737788	0.687565	59.1779	0.305165	0.284158	27.3025	0.120073	0.152045	-4.27819	-4.30604	-4.25952
-3540	142.277	0.734105	0.680366	59.3745	0.305682	0.295851	26.5768	0.114726	0.151011	-4.60834	-4.63965	-4.59354
-3520	143.062	0.713317	0.67408	59.5368	0.299383	0.29127	25.8257	0.107661	0.145213	-4.98891	-5.02152	-4.97533
-3500	143.539	0.705769	0.681921	60.0655	0.313109	0.286673	25.1225	0.109733	0.144892	-5.34891	-5.38637	-5.32945
-3480	143.736	0.698656	0.688767	60.5803	0.315237	0.289496	24.6049	0.114243	0.140126	-5.61187	-5.64632	-5.59056
-3460	143.361	0.686284	0.705065	60.7886	0.308341	0.297924	24.328	0.122645	0.13649	-5.75245	-5.78559	-5.72634
-3440	142.525	0.675057	0.716829	60.8941	0.302781	0.297506	24.2399	0.129902	0.134304	-5.80593	-5.83768	-5.77685
-3420	141.441	0.664443	0.718667	60.9595	0.308361	0.305091	24.2373	0.131364	0.131496	-5.91458	-5.94588	-5.88871
-3400	140.363	0.670029	0.723919	61.2432	0.305397	0.291212	24.3016	0.134589	0.131376	-6.2242	-6.25821	-6.20566
-3380	138.842	0.656645	0.732705	61.2926	0.301175	0.298705	24.5382	0.141971	0.130141	-6.59019	-6.62581	-6.57286
-3360	137.193	0.655348	0.737788	61.4226	0.311661	0.305165	25.1085	0.148591	0.120073	-6.77545	-6.81256	-6.7476
-3340	135.595	0.654221	0.734105	61.6219	0.315649	0.305682	26.0175	0.160176	0.114726	-6.83422	-6.86847	-6.80292
-3320	134.265	0.646785	0.713317	62.1386	0.325218	0.299383	27.3409	0.173827	0.107661	-6.53868	-6.55651	-6.50607
-3300	132.961	0.640601	0.705769	62.4502	0.328691	0.313109	28.8331	0.184347	0.109733	-6.02871	-6.04067	-5.99125
-3280	131.507	0.625964	0.698656	62.5872	0.322084	0.315237	30.4266	0.193916	0.114243	-5.45752	-5.46342	-5.42307
-3260	130.076	0.614733	0.686284	62.8654	0.322254	0.308341	32.0418	0.203405	0.122645	-4.76411	-4.76258	-4.73097
-3240	129.129	0.627674	0.675057	63.3094	0.324979	0.302781	33.5195	0.203789	0.129902	-4.07919	-4.07669	-4.04743
-3220	128.718	0.643919	0.664443	63.717	0.32874	0.308361	34.9312	0.201949	0.131364	-3.33491	-3.329	-3.30361
-3200	128.136	0.640936	0.670029	64.1426	0.326678	0.305397	36.0948	0.19277	0.134589	-2.46969	-2.46045	-2.43568
-3180	127.936	0.646618	0.656645	64.737	0.330896	0.301175	37.1028	0.192369	0.141971	-1.52048	-1.50864	-1.48486
-3160	128.387	0.677884	0.655348	65.1084	0.330231	0.311661	37.8928	0.188091	0.148591	-0.404913	-0.386246	-0.367801
-3140	129.17	0.693377	0.654221	65.5851	0.339483	0.315649	38.2165	0.176361	0.160176	0.575609	0.590389	0.609855
-3120	130.015	0.689042	0.646785	65.9215	0.342037	0.325218	38.0569	0.165847	0.173827	1.21918	1.23352	1.23701
-3100	131.087	0.694182	0.640601	66.4633	0.355781	0.328691	37.528	0.157904	0.184347	1.72799	1.74147	1.73995
-3080	132.545	0.698865	0.625964	67.0782	0.352833	0.322084	36.5425	0.144641	0.193916	1.9096	1.91279	1.9155
-3060	134.213	0.698178	0.614733	67.7964	0.358162	0.322254	35.128	0.13268	0.203405	1.77149	1.76611	1.76996
-3040	135.626	0.698303	0.627674	68.7121	0.370765	0.324979	33.6111	0.127942	0.203789	1.60417	1.5983	1.60167
-3020	136.752	0.700229	0.643919	69.6075	0.373508	0.32874	32.0725	0.125019	0.201949	1.22156	1.20834	1.21565
-3000	138.111	0.708858	0.640936	70.1971	0.356156	0.326678	30.7343	0.125861	0.19277	0.684289	0.666672	0.675044
-2980	139.131	0.697632	0.646618	70.4593	0.344007	0.330896	29.4651	0.128907	0.192369	0.144759	0.12962	0.132921
-2960	139.888	0.715732	0.677884	70.5486	0.334696	0.330231	28.4139	0.135535	0.188091	-0.502731	-0.51644	-0.521398
-2940	140.731	0.735536	0.693377	70.5446	0.339284	0.339483	27.6718	0.139256	0.176361	-1.05572	-1.06859	-1.0705
-2920	142.111	0.758031	0.689042	70.6715	0.348384	0.342037	27.2705	0.145781	0.165847	-1.56956	-1.5809	-1.5839
-2900	143.363	0.756781	0.694182	70.5523	0.34982	0.355781	27.0782	0.148289	0.157904	-2.05022	-2.06077	-2.06371
-2880	144.055	0.733465	0.698865	70.3602	0.343225	0.352833	27.3619	0.158827	0.144641	-2.17792	-2.18112	-2.18111
-2860	144.887	0.739763	0.698178	69.9116	0.335732	0.358162	27.9955	0.164357	0.13268	-2.00966	-2.00662	-2.00428
-2840	145.677	0.737823	0.698303	69.2172	0.336045	0.370765	28.8198	0.169158	0.127942	-1.77978	-1.77416	-1.77391
-2820	146.106	0.721654	0.700229	68.3652	0.330908	0.373508	29.7863	0.173346	0.125019	-1.33875	-1.32992	-1.32553
-2800	145.622	0.684699	0.708858	67.566	0.316196	0.356156	30.8021	0.176652	0.125861	-0.778942	-0.768569	-0.761324
-2780	145.471	0.690046	0.697632	66.9591	0.313662	0.344007	31.9281	0.185204	0.128907	-0.216657	-0.203681	-0.201518
-2760	144.988	0.691587	0.715732	66.2203	0.297759	0.334696	32.7945	0.178859	0.135535	0.449737	0.469348	0.463445
-2740	144.384	0.705327	0.735536	65.4913	0.302835	0.339284	33.6284	0.180946	0.139256	1.27656	1.30503	1.28943
-2720	143.192	0.698477	0.758031	64.5498	0.301305	0.348384	34.2705	0.177886	0.145781	2.05887	2.08664	2.07021
-2700	141.89	0.691644	0.756781	63.5386	0.299261	0.34982	34.9084	0.180185	0.148289	2.92955	2.96253	2.9401
-2680	141.018	0.689902	0.733465	62.6025	0.296421	0.343225	35.2704	0.176925	0.158827	3.59586	3.62597	3.59905
-2660	139.968	0.687248	0.739763	61.9404	0.302626	0.335732	35.4442	0.17305	0.164357	4.22329	4.25769	4.22025
-2640	138.783	0.67855	0.737823	61.3809	0.308069	0.336045	35.6065	0.177274	0.169158	5.0129	5.058	5.00728
-2620	137.827	0.673871	0.721654	61.0192	0.312825	0.330908	35.7142	0.178728	0.173346	5.73339	5.77825	5.72456
-2600	137.356	0.661124	0.684699	61.027	0.316586	0.316196	35.7715	0.179518	0.176652	6.38341	6.42629	6.37304
-2580	137.047	0.674631	0.690046	60.912	0.307911	0.313662	35.6411	0.178681	0.185204	6.95285	6.9943	6.93988
-2560	136.676	0.673049	0.691587	61.0086	0.302588	0.297759	35.806	0.187105	0.178859	7.51573	7.56348	7.49612
-2540	136.146	0.678815	0.705327	61.0163	0.303221	0.302835	35.8974	0.185516	0.180946	7.94355	7.99342	7.91508
-2520	135.413	0.661828	0.698477	61.2999	0.315487	0.301305	35.9781	0.181923	0.177886	8.49684	8.55227	8.46907
-2500	134.901	0.666022	0.691644	61.5649	0.31251	0.299261	35.8968	0.176122	0.180185	8.83808	8.88812	8.80509
-2480	134.849	0.687298	0.689902	61.5836	0.297354	0.296421	35.821	0.173135	0.176925	9.18829	9.23592	9.15817
-2460	135.166	0.703104	0.687248	61.6532	0.30611	0.302626	35.8405	0.174026	0.17305	9.39673	9.44156	9.36233
-2440	135.57	0.698737	0.67855	61.7834	0.314575	0.308069	35.8494	0.177715	0.177274	9.36865	9.41235	9.32355
-2420	136.088	0.699806	0.673871	62.1583	0.33157	0.312825	35.9355	0.183038	0.178728	9.36435	9.40899	9.31949
-2400	136.612	0.687316	0.661124	62.5585	0.336596	0.316586	35.9951	0.182494	0.179518	9.38381	9.42766	9.34094
-2380	136.533	0.670652	0.674631	63.3655	0.348262	0.307911	36.1242	0.185139	0.178681	9.35465	9.39464	9.3132
-2360	136.692	0.681013	0.673049	64.2727	0.347948	0.302588	36.076	0.184692	0.187105	9.21353	9.25423	9.16578
-2340	137.315	0.709991	0.678815	65.4078	0.359979	0.303221	36.2111	0.19227	0.185516	9.10067	9.14489	9.0508
-2320	138.184	0.705254	0.661828	66.51	0.370596	0.315487	36.3028	0.186511	0.181923	8.89618	8.94139	8.84074
-2300	139.079	0.710774	0.666022	67.9666	0.385339	0.31251	36.2725	0.174606	0.176122	8.73379	8.77572	8.68375
-2280	139.764	0.721554	0.687298	69.8361	0.390831	0.297354	36.521	0.185559	0.173135	8.61806	8.6599	8.57043
-2260	140.472	0.73851	0.703104	71.7917	0.403886	0.30611	36.8197	0.188961	0.174026	8.46857	8.50592	8.42374
-2240	141.012	0.725713	0.698737	73.6362	0.4068	0.314575	37.0903	0.191243	0.177715	8.26922	8.30295	8.22552
-2220	141.38	0.71823	0.699806	75.6486	0.432193	0.33157	37.1818	0.187613	0.183038	8.0854	8.12085	8.04076
-2200	141.893	0.712957	0.687316	77.8416	0.446244	0.336596	37.1752	0.182165	0.182494	7.99588	8.03525	7.95203
-2180	142.681	0.710039	0.670652	79.9198	0.452174	0.348262	36.978	0.17528	0.185139	8.012	8.05279	7.97201
-2160	143.239	0.708918	0.681013	82.008	0.45236	0.347948	36.7385	0.172717	0.184692	7.97093	8.00958	7.93023
-2140	142.913	0.693699	0.709991	84.1801	0.468582	0.359979	36.4282	0.176758	0.19227	7.95325	7.99658	7.90903
-2120	142.332	0.676228	0.705254	86.2803	0.475608	0.370596	36.1685	0.173525	0.186511	8.10465	8.15743	8.05944
-2100	141.534	0.670853	0.710774	88.2351	0.48308	0.385339	36.0791	0.170133	0.174606	8.34294	8.39678	8.30101
-2080	140.958	0.69274	0.721554	90.2172	0.489933	0.390831	35.522	0.157706	0.185559	8.61665	8.67218	8.57481
-2060	140.035	0.692353	0.73851	91.7399	0.480019	0.403886	34.9818	0.161953	0.188961	9.09419	9.15542	9.05683
-2040	139.564	0.702165	0.725713	93.3217	0.485895	0.4068	34.305	0.1574	0.191243	9.55922	9.61621	9.52549
-2020	139.164	0.698264	0.71823	94.544	0.493307	0.432193	33.5764	0.151183	0.187613	9.9991	10.0565	9.96365
-2000	138.608	0.685155	0.712957	95.5692	0.497504	0.446244	32.9508	0.150888	0.182165	10.5158	10.581	10.4764
-1980	137.701	0.664672	0.710039	96.392	0.493312	0.452174	32.4917	0.152322	0.17528	11.1048	11.175	11.064
-1960	136.415	0.644604	0.708918	97.1003	0.487772	0.45236	32.0225	0.149259	0.172717	11.71	11.7789	11.6714
-1940	135.165	0.631229	0.693699	97.5075	0.488944	0.468582	31.4743	0.149345	0.176758	12.0489	12.1091	12.0055
-1920	134.183	0.627094	0.676228	97.6165	0.48106	0.475608	30.9694	0.148279	0.173525	12.0554	12.1085	12.0026
-1900	133.211	0.62229	0.670853	97.6441	0.484457	0.48308	30.4365	0.143491	0.170133	11.9656	12.0149	11.9117
-1880	131.466	0.605463	0.69274	97.367	0.476082	0.489933	30.1115	0.141456	0.157706	11.6309	11.6697	11.5754
-1860	129.782	0.608178	0.692353	97.0469	0.464014	0.480019	29.7736	0.145055	0.161953	11.162	11.1998	11.1007
-1840	127.907	0.608406	0.702165	96.3949	0.453291	0.485895	29.6965	0.153546	0.1574	10.7031	10.7371	10.6461
-1820	126.025	0.604155	0.698264	95.6063	0.453881	0.493307	29.7903	0.155875	0.151183	10.0756	10.1017	10.0182
-1800	124.358	0.60181	0.685155	94.8866	0.461518	0.497504	29.8327	0.153007	0.150888	9.19911	9.22048	9.1339
-1780	123.083	0.600904	0.664672	94.1962	0.458793	0.493312	29.921	0.156739	0.152322	8.30423	8.32973	8.23398
-1760	121.946	0.587776	0.644604	93.7884	0.467383	0.487772	30.0415	0.155283	0.149259	7.44924	7.4754	7.38033
-1740	120.864	0.577104	0.631229	93.1168	0.455364	0.488944	30.0751	0.151022	0.149345	6.64225	6.66218	6.58197
-1720	119.387	0.553265	0.627094	92.9015	0.470292	0.48106	30.1375	0.151399	0.148279	6.00184	6.02292	5.94873
-1700	117.805	0.543201	0.62229	92.4834	0.463553	0.484457	30.378	0.155519	0.143491	5.38191	5.40026	5.33256
-1680	116.348	0.532582	0.605463	92.0684	0.455331	0.476082	30.7386	0.159486	0.141456	5.07681	5.10035	5.03801
-1660	114.752	0.528408	0.608178	91.8663	0.453906	0.464014	31.109	0.163573	0.145055	4.94726	4.97856	4.90947
-1640	113.25	0.533289	0.608406	91.8675	0.453356	0.453291	31.2879	0.162491	0.153546	4.93469	4.9681	4.90066
-1620	112.113	0.547304	0.604155	92.1547	0.468238	0.453881	31.3194	0.157449	0.155875	5.10576	5.14038	5.07968
-1600	111.225	0.5574	0.60181	92.4166	0.474616	0.461518	31.3997	0.157024	0.153007	5.26619	5.29559	5.24481
-1580	110.48	0.563696	0.600904	92.8646	0.481192	0.458793	31.3376	0.153633	0.156739	5.4325	5.46632	5.407
-1560	109.949	0.561219	0.587776	93.5324	0.500772	0.467383	31.3908	0.157947	0.155283	5.58063	5.6142	5.55448
-1540	109.753	0.567284	0.577104	94.7354	0.515514	0.455364	31.5798	0.160468	0.151022	5.86268	5.89671	5.84275
-1520	110.281	0.579673	0.553265	95.9193	0.529488	0.470292	31.8716	0.165991	0.151399	6.08414	6.1163	6.06305
-1500	111.331	0.595676	0.543201	97.3988	0.537529	0.463553	32.1428	0.169078	0.155519	6.38529	6.4187	6.36693
-1480	112.983	0.615214	0.532582	99.5916	0.564971	0.455331	32.3385	0.169271	0.159486	6.46182	6.48918	6.43828
-1460	115.189	0.638675	0.528408	102.094	0.579001	0.453906	32.4546	0.169381	0.163573	6.36094	6.3872	6.32963
-1440	117.607	0.654228	0.533289	105	0.598677	0.453356	32.5072	0.165117	0.162491	6.14205	6.16452	6.10864
-1420	120.394	0.68663	0.547304	107.975	0.617003	0.468238	32.6449	0.164337	0.157449	5.8292	5.84819	5.79458
-1400	123.275	0.701431	0.5574	111.355	0.643607	0.474616	32.9017	0.169862	0.157024	5.51521	5.52891	5.48581
-1380	126.272	0.713549	0.563696	114.889	0.657891	0.481192	33.3031	0.173706	0.153633	5.10741	5.12084	5.07359
-1360	129.507	0.722966	0.561219	118.508	0.681716	0.500772	33.5331	0.169446	0.157947	4.64615	4.65665	4.61259
-1340	133.473	0.765624	0.567284	122.248	0.702499	0.515514	33.6581	0.166715	0.160468	4.1513	4.16059	4.11727
-1320	137.797	0.795882	0.579673	126.032	0.718694	0.529488	33.6972	0.167947	0.165991	3.60178	3.60646	3.56962
-1300	142.446	0.828091	0.595676	130.013	0.736612	0.537529	33.6052	0.164482	0.169078	2.99431	2.99735	2.9609
-1280	146.866	0.836245	0.615214	133.515	0.740036	0.564971	33.5239	0.165204	0.169271	2.334	2.32835	2.30663
-1260	151.172	0.853938	0.638675	136.669	0.736721	0.579001	33.4162	0.163998	0.169381	1.70007	1.69463	1.6738
-1240	155.673	0.879313	0.654228	139.613	0.74589	0.598677	33.5719	0.172899	0.165117	1.30121	1.30374	1.27875
-1220	159.881	0.897009	0.68663	142.719	0.772277	0.617003	33.7115	0.171317	0.164337	1.00998	1.0144	0.990992
-1200	163.96	0.905403	0.701431	145.673	0.791319	0.643607	33.5496	0.161766	0.169862	0.921737	0.931024	0.908038
-1180	167.918	0.91141	0.713549	148.589	0.803697	0.657891	33.3759	0.165024	0.173706	0.835528	0.844645	0.8221
-1160	171.879	0.921021	0.722966	151.493	0.826909	0.681716	33.2855	0.164923	0.169446	0.885975	0.898999	0.875474
-1140	175.077	0.925524	0.765624	154.383	0.847	0.702499	33.2871	0.166795	0.166715	0.965212	0.978463	0.955923
-1120	177.674	0.925752	0.795882	157.191	0.859085	0.718694	33.3577	0.171479	0.167947	1.23357	1.25167	1.22889
-1100	179.993	0.944036	0.828091	159.929	0.873537	0.736612	33.6272	0.177954	0.164482	1.5824	1.60288	1.57937
-1080	182.198	0.946518	0.836245	162.614	0.874259	0.740036	33.9359	0.180641	0.165204	2.10678	2.12735	2.11243
-1060	184.209	0.954475	0.853938	165.487	0.880367	0.736721	34.4185	0.188125	0.163998	2.7102	2.73494	2.71563
-1040	185.709	0.954318	0.879313	168.547	0.898894	0.74589	34.7917	0.191558	0.172899	3.30572	3.33802	3.3032
-1020	187.139	0.968471	0.897009	171.02	0.895941	0.772277	35.1864	0.191053	0.171317	3.92346	3.95877	3.91904
-1000	188.437	0.970348	0.905403	173.331	0.906863	0.791319	35.737	0.189299	0.161766	4.49126	4.52894	4.48197
-980	189.636	0.971351	0.91141	175.618	0.918069	0.803697	36.3899	0.197667	0.165024	5.10606	5.14592	5.09695
-960	190.262	0.952316	0.921021	177.548	0.923384	0.826909	37.2951	0.210184	0.164923	5.75461	5.80006	5.74158
-940	191.398	0.982335	0.925524	179.289	0.934065	0.847	38.3165	0.217864	0.166795	6.46296	6.51162	6.4497
-920	192.608	0.986221	0.925752	181.187	0.953984	0.859085	39.332	0.222257	0.171479	7.1615	7.21453	7.1434
-900	193.639	0.995605	0.944036	183.11	0.969686	0.873537	40.3209	0.2274	0.177954	7.83372	7.88781	7.81324
-880	194.357	0.982416	0.946518	185.063	0.971887	0.874259	41.2923	0.229209	0.180641	8.51823	8.57302	8.49766
-860	195.374	1.00532	0.954475	186.916	0.973045	0.880367	42.1787	0.232447	0.188125	9.19048	9.24883	9.16574
-840	196.767	1.02397	0.954318	188.657	0.985936	0.898894	43.0328	0.23426	0.191558	9.80963	9.87289	9.77733
-820	198.089	1.03459	0.968471	190.329	0.979532	0.895941	43.9961	0.239221	0.191053	10.5856	10.6597	10.5502
-800	199.698	1.05078	0.970348	191.881	0.98444	0.906863	45.1132	0.245152	0.189299	11.3628	11.4393	11.3251
-780	201.339	1.05339	0.971351	193.355	0.991775	0.918069	46.1027	0.247141	0.197667	12.1452	12.2241	12.1053
-760	202.775	1.02413	0.952316	194.922	1.00177	0.923384	47.0035	0.255223	0.210184	12.8756	12.9576	12.8302
-740	203.336	1.01037	0.982335	196.194	0.997667	0.934065	47.8005	0.257718	0.217864	13.5289	13.6102	13.4802
-720	203.389	0.988867	0.986221	197.162	1.00235	0.953984	48.5182	0.25814	0.222257	14.0129	14.0902	13.9599
-700	203.412	0.996765	0.995605	197.581	0.990634	0.969686	49.4058	0.271781	0.2274	14.5811	14.6635	14.527
-680	203.722	0.997917	0.982416	197.85	0.98533	0.971887	50.3457	0.276202	0.229209	15.3404	15.4332	15.2856
-660	203.498	0.994127	1.00532	198.128	0.986965	0.973045	51.2568	0.278003	0.232447	16.2193	16.3215	16.1609
-640	202.901	0.994139	1.02397	197.964	0.977759	0.985936	52.2148	0.282159	0.23426	17.2535	17.3684	17.1902
-620	201.902	0.984646	1.03459	197.895	0.976065	0.979532	53.1241	0.284688	0.239221	18.1716	18.2916	18.0975
-600	200.225	0.966909	1.05078	197.608	0.970093	0.98444	53.9349	0.285692	0.245152	19.3378	19.4727	19.2613
-580	197.633	0.923806	1.05339	196.988	0.960781	0.991775	54.7372	0.287251	0.247141	20.6711	20.8167	20.5921
-560	195.298	0.907375	1.02413	195.867	0.945713	1.00177	55.3946	0.288097	0.255223	22.1603	22.3167	22.0783
-540	192.963	0.893598	1.01037	194.518	0.930206	0.997667	56.0556	0.290765	0.257718	23.9288	24.0986	23.8475
-520	190.657	0.873588	0.988867	192.495	0.9012	1.00235	56.9023	0.300479	0.25814	26.1922	26.3826	26.1149
-500	187.449	0.836331	0.996765	190.102	0.87097	0.990634	57.588	0.306065	0.271781	28.6291	28.8335	28.5466
-480	183.753	0.813143	0.997917	187.576	0.859047	0.98533	58.4084	0.317223	0.276202	31.2216	31.444	31.1289
-460	179.524	0.782674	0.994127	184.904	0.853379	0.986965	59.2741	0.321285	0.278003	34.0369	34.28	33.9346
-440	174.795	0.757663	0.994139	181.953	0.830197	0.977759	60.0301	0.319959	0.282159	36.9394	37.1995	36.8244
-420	169.851	0.737463	0.984646	178.163	0.78655	0.976065	61.0095	0.333659	0.284688	40.0637	40.3399	39.9436
-400	164.772	0.712936	0.966909	174.019	0.762909	0.970093	61.9609	0.333263	0.285692	43.2773	43.5728	43.1424
-380	159.884	0.679412	0.923806	169.468	0.733225	0.960781	63.0279	0.3406	0.287251	46.6779	46.9935	46.5322
-360	154.754	0.650868	0.907375	164.481	0.696359	0.945713	64.2244	0.347923	0.288097	50.1966	50.529	50.0402
-340	149.235	0.617697	0.893598	159.353	0.673827	0.930206	65.4732	0.353206	0.290765	53.7005	54.0455	53.5307
-320	143.393	0.58147	0.873588	154.194	0.643236	0.9012	66.5242	0.353025	0.300479	57.0866	57.4463	56.8962
-300	137.533	0.543328	0.836331	149.184	0.62049	0.87097	67.7287	0.366292	0.306065	60.615	60.9958	60.4107
-280	131.343	0.503653	0.813143	143.967	0.598184	0.859047	68.6285	0.362212	0.317223	64.1696	64.5697	63.9472
-260	125.351	0.483043	0.782674	138.225	0.566271	0.853379	69.4157	0.360646	0.321285	67.7838	68.2076	67.5408
-240	119.636	0.471934	0.757663	132.645	0.551194	0.830197	70.1387	0.356108	0.319959	71.5632	72.0122	71.3031
-220	113.61	0.436149	0.737463	127.534	0.531004	0.78655	70.4874	0.351096	0.333659	75.3864	75.8538	75.1102
-200	107.537	0.409298	0.712936	122.683	0.520375	0.762909	70.8245	0.350118	0.333263	79.0423	79.5206	78.7467
-180	101.553	0.380194	0.679412	118.428	0.520454	0.733225	71.139	0.356323	0.3406	82.5863	83.0792	82.2706
-160	95.9204	0.369256	0.650868	114.602	0.505044	0.696359	71.2746	0.354701	0.347923	86.1715	86.6831	85.8391
-140	90.5686	0.350103	0.617697	111.205	0.504016	0.673827	71.3903	0.358994	0.353206	89.8328	90.3608	89.4879
-120	85.386	0.322342	0.58147	108.016	0.483774	0.643236	71.4538	0.356198	0.353025	93.3377	93.8727	92.978
-100	80.752	0.31163	0.543328	105.143	0.476809	0.62049	71.1858	0.352893	0.366292	96.7254	97.2756	96.3446
-80	76.6639	0.299247	0.503653	102.849	0.483518	0.598184	71.0575	0.355799	0.362212	99.9771	100.54	99.577
-60	72.9527	0.297484	0.483043	101.524	0.500016	0.566271	70.8074	0.348138	0.360646	102.881	103.45	102.457
-40	69.6944	0.309016	0.471934	100.683	0.509162	0.551194	70.4207	0.336775	0.356108	105.376	105.949	104.927
-20	67.4493	0.323893	0.436149	100.541	0.523864	0.531004	70.1286	0.33649	0.351096	107.367	107.934	106.9
0	66.1889	0.346279	0.409298	101.009	0.543782	0.520375	69.7135	0.329363	0.350118	109.019	109.58	108.541
20	65.5652	0.349007	0.380194	102.017	0.570884	0.520454	68.9883	0.320062	0.356323	110.213	110.766	109.72
40	65.6998	0.375986	0.369256	103.763	0.592335	0.505044	67.9964	0.30511	0.354701	110.74	111.278	110.228
60	66.5338	0.391807	0.350103	105.772	0.604465	0.504016	66.5413	0.286237	0.358994	110.628	111.15	110.1
80	68.3038	0.410841	0.322342	108.48	0.619155	0.483774	64.8061	0.269438	0.356198	109.884	110.382	109.349
100	70.8023	0.436552	0.31163	111.661	0.635892	0.476809	62.8865	0.256914	0.352893	108.337	108.809	107.786
120	74.4441	0.481339	0.299247	115.07	0.653958	0.483518	60.6109	0.24202	0.355799	106.027	106.474	105.464
140	79.3723	0.543893	0.297484	118.576	0.675308	0.500016	58.247	0.229941	0.348138	103.129	103.553	102.56
160	84.7979	0.5803	0.309016	122.379	0.699331	0.509162	55.751	0.211977	0.336775	99.4361	99.8252	98.8623
180	90.8173	0.62486	0.323893	126.386	0.724199	0.523864	53.0072	0.199299	0.33649	95.2185	95.5746	94.6516
200	97.5961	0.685218	0.346279	130.429	0.745927	0.543782	50.3751	0.197757	0.329363	90.5984	90.9284	90.0375
220	105.318	0.735087	0.349007	134.411	0.769965	0.570884	47.5946	0.181035	0.320062	85.6066	85.9095	85.054
240	113.329	0.776562	0.375986	138.427	0.793164	0.592335	44.8201	0.166385	0.30511	80.3647	80.6405	79.8267
260	121.886	0.819634	0.391807	142.462	0.806221	0.604465	42.4227	0.166369	0.286237	75.0578	75.3149	74.5354
280	131.064	0.869778	0.410841	146.507	0.821377	0.619155	40.307	0.163651	0.269438	69.8277	70.0639	69.33
300	140.86	0.926341	0.436552	150.715	0.846276	0.635892	38.4502	0.164074	0.256914	64.714	64.9311	64.2412
320	150.91	0.983805	0.481339	155.005	0.86848	0.653958	37.0345	0.171238	0.24202	59.7491	59.9481	59.3019
340	160.557	1.02626	0.543893	159.299	0.89003	0.675308	35.9431	0.175371	0.229941	54.8641	55.0439	54.4401
360	170.197	1.0623	0.5803	163.554	0.912077	0.699331	35.0602	0.16783	0.211977	50.3189	50.4808	49.9297
380	179.416	1.08584	0.62486	167.738	0.933402	0.724199	34.4207	0.167324	0.199299	46.1564	46.3043	45.8003
400	187.919	1.11035	0.685218	171.854	0.951721	0.745927	33.8653	0.169989	0.197757	42.2554	42.3903	41.9255
420	196.035	1.14089	0.735087	175.615	0.958011	0.769965	33.6992	0.172729	0.181035	38.85	38.9827	38.547
440	204.005	1.17504	0.776562	179.473	0.986057	0.793164	33.8964	0.176248	0.166385	35.6801	35.7975	35.4043
460	211.297	1.18426	0.819634	183.501	1.00762	0.806221	34.2172	0.182407	0.166369	32.6109	32.7145	32.3538
480	217.331	1.17147	0.869778	187.838	1.03825	0.821377	34.7399	0.189784	0.163651	29.7851	29.88	29.5488
500	222.372	1.17837	0.926341	191.839	1.04628	0.846276	35.2076	0.18746	0.164074	26.9227	26.9966	26.7056
520	226.068	1.16861	0.983805	195.508	1.05195	0.86848	35.448	0.183258	0.171238	24.2123	24.2758	24.0133
540	228.738	1.15976	1.02626	198.984	1.06386	0.89003	35.7312	0.189533	0.175371	21.7607	21.8179	21.5809
560	230.215	1.13617	1.0623	201.886	1.05717	0.912077	36.1948	0.191011	0.16783	19.644	19.7001	19.4821
580	231.382	1.14418	1.08584	204.483	1.06325	0.933402	36.471	0.181132	0.167324	17.7019	17.7528	17.554
600	231.844	1.13347	1.11035	206.651	1.06011	0.951721	36.7034	0.181607	0.169989	15.9591	16.0069	15.8242
620	231.467	1.12202	1.14089	208.886	1.06974	0.958011	37.0092	0.188022	0.172729	14.2775	14.3261	14.1448
640	230.161	1.10977	1.17504	210.239	1.05372	0.986057	37.3384	0.192706	0.176248	12.8333	12.8785	12.716
660	228.417	1.09703	1.18426	210.915	1.04142	1.00762	37.634	0.197186	0.182407	11.6591	11.704	11.5555
680	226.536	1.07745	1.17147	211.062	1.04558	1.03825	37.8296	0.199562	0.189784	10.6207	10.6637	10.5257
700	224.737	1.08838	1.17837	210.822	1.03428	1.04628	38.0138	0.19667	0.18746	9.99125	10.0338	9.91728
720	223.336	1.09856	1.16861	210.094	1.01555	1.05195	38.2003	0.192584	0.183258	9.57467	9.61731	9.51121
740	221.923	1.08913	1.15976	208.702	0.994256	1.06386	38.2571	0.192373	0.189533	9.24467	9.28538	9.18746
760	220.683	1.07418	1.13617	207.514	0.997798	1.05717	38.3968	0.197999	0.191011	9.02291	9.06788	8.96685
780	218.931	1.05657	1.14418	206.129	0.993999	1.06325	38.8323	0.202906	0.181132	8.88381	8.9277	8.83297
800	216.974	1.03562	1.13347	204.666	0.986925	1.06011	39.2872	0.204353	0.181607	8.88402	8.93178	8.83626
820	214.891	1.01788	1.12202	202.582	0.965542	1.06974	39.7546	0.211391	0.188022	8.98739	9.04117	8.93878
840	212.814	1.00589	1.10977	200.29	0.939153	1.05372	40.0836	0.209158	0.192706	9.21527	9.27183	9.17009
860	210.806	0.996666	1.09703	197.905	0.922171	1.04142	40.1907	0.202538	0.197186	9.31157	9.36128	9.26666
880	209.215	0.997903	1.07745	195.27	0.913828	1.04558	40.0838	0.194218	0.199562	9.36112	9.40663	9.31808
900	207.135	0.984352	1.08838	192.797	0.910641	1.03428	39.9326	0.189112	0.19667	9.50475	9.55444	9.46225
920	204.562	0.969905	1.09856	190.322	0.891782	1.01555	39.8084	0.186373	0.192584	9.65049	9.70042	9.60785
940	202.009	0.961479	1.08913	187.949	0.875626	0.994256	39.686	0.18625	0.192373	9.71272	9.75654	9.67201
960	199.736	0.960534	1.07418	185.208	0.860717	0.997798	39.529	0.19015	0.197999	9.63026	9.67111	9.58529
980	197.646	0.952088	1.05657	182.413	0.85426	0.993999	39.2209	0.187504	0.202906	9.51688	9.5551	9.47299
1000	195.5	0.928306	1.03562	179.449	0.838731	0.986925	38.8705	0.186832	0.204353	9.26598	9.30119	9.21821
1020	193.276	0.906664	1.01788	176.565	0.821366	0.965542	38.2039	0.17806	0.211391	8.93621	8.9735	8.88243
1040	191.087	0.896445	1.00589	173.75	0.79839	0.939153	37.4332	0.170623	0.209158	8.44371	8.47566	8.38715
1060	188.333	0.858952	0.996666	170.987	0.784012	0.922171	36.6675	0.164255	0.202538	8.03931	8.0688	7.98959
1080	185.067	0.834628	0.997903	167.95	0.761956	0.913828	35.9005	0.155868	0.194218	7.62237	7.64703	7.57686
1100	182.151	0.838553	0.984352	164.535	0.73991	0.910641	35.3376	0.160966	0.189112	7.07309	7.09531	7.0234
1120	179.067	0.815705	0.969905	160.934	0.711724	0.891782	34.9109	0.165036	0.186373	6.47631	6.4964	6.42639
1140	175.893	0.802756	0.961479	157.276	0.692748	0.875626	34.4036	0.160888	0.18625	5.91858	5.93452	5.87476
1160	172.865	0.809161	0.960534	153.513	0.672555	0.860717	33.7633	0.158132	0.19015	5.34437	5.35651	5.30352
1180	169.896	0.803623	0.952088	149.411	0.649154	0.85426	33.1555	0.157119	0.187504	4.85024	4.86375	4.81202
1200	167.343	0.800686	0.928306	145.507	0.643539	0.838731	32.5834	0.158226	0.186832	4.64436	4.66928	4.60914
1220	165.271	0.803031	0.906664	141.503	0.621148	0.821366	32.1552	0.156647	0.17806	4.47561	4.50446	4.43832
1240	163.19	0.792383	0.896445	137.291	0.587825	0.79839	31.8543	0.155577	0.170623	4.34914	4.37476	4.3172
1260	161.674	0.783176	0.858952	133.12	0.575425	0.784012	31.6711	0.155098	0.164255	4.37343	4.40414	4.34393
1280	159.925	0.747185	0.834628	129.118	0.561852	0.761956	31.6575	0.155188	0.155868	4.49192	4.5225	4.46725
1300	157.768	0.730671	0.838553	125.189	0.543503	0.73991	31.5723	0.156704	0.160966	4.57714	4.60363	4.55492
1320	155.679	0.711264	0.815705	121.442	0.52437	0.711724	31.399	0.156371	0.165036	4.64187	4.6652	4.62178
1340	153.495	0.693584	0.802756	117.899	0.515562	0.692748	31.2917	0.155523	0.160888	4.67665	4.69432	4.66071
1360	151.104	0.689604	0.809161	114.687	0.511987	0.672555	31.1879	0.152942	0.158132	4.86425	4.88577	4.85212
1380	148.471	0.67199	0.803623	111.825	0.506049	0.649154	31.1587	0.155661	0.157119	5.1835	5.21298	5.16999
1400	145.605	0.657374	0.800686	108.962	0.500364	0.643539	31.1329	0.156936	0.158226	5.24635	5.27442	5.22143
1420	142.625	0.654005	0.803031	106.362	0.491142	0.621148	31.1361	0.156805	0.156647	5.15167	5.17579	5.12281
1440	139.807	0.651504	0.792383	104.111	0.475273	0.587825	31.0827	0.152906	0.155577	5.07817	5.10012	5.05255
1460	136.955	0.640561	0.783176	101.89	0.4644	0.575425	30.9119	0.146562	0.155098	4.92115	4.94401	4.89044
1480	134.678	0.633338	0.747185	100.07	0.470842	0.561852	30.8104	0.150111	0.155188	4.83584	4.86217	4.80526
1500	132.073	0.60045	0.730671	98.4762	0.463823	0.543503	30.6753	0.149951	0.156704	4.87961	4.90828	4.85313
1520	129.744	0.594791	0.711264	97.247	0.462909	0.52437	30.595	0.152354	0.156371	4.9192	4.94451	4.89588
1540	127.588	0.585786	0.693584	95.9347	0.449949	0.515562	30.3518	0.143362	0.155523	5.06389	5.0888	5.04622
1560	125.282	0.574318	0.689604	94.4937	0.439935	0.511987	30.1706	0.143884	0.152942	5.0581	5.07933	5.03658
1580	123.24	0.569865	0.67199	93.1141	0.437069	0.506049	29.8292	0.138591	0.155661	4.78299	4.79871	4.75352
1600	121.554	0.57306	0.657374	91.7197	0.430644	0.500364	29.4434	0.137645	0.156936	4.41934	4.42922	4.39127
1620	120.027	0.577674	0.654005	90.4389	0.427103	0.491142	28.9821	0.133741	0.156805	3.97231	3.97407	3.94819
1640	118.434	0.571863	0.651504	89.5159	0.42912	0.475273	28.5634	0.131969	0.152906	3.39659	3.38975	3.37464
1660	116.972	0.567446	0.640561	88.8838	0.432795	0.4644	28.1615	0.126467	0.146562	2.74959	2.7401	2.72673
1680	115.706	0.570067	0.633338	87.8448	0.418895	0.470842	27.666	0.125335	0.150111	1.99737	1.98608	1.97104
1700	114.762	0.553217	0.60045	86.8677	0.414964	0.463823	27.2916	0.131235	0.149951	1.03082	1.01116	1.00214
1720	114.17	0.565219	0.594791	85.6306	0.401056	0.462909	26.7593	0.125737	0.152354	-0.0198629	-0.0470926	-0.0451671
1740	113.68	0.561292	0.585786	84.6252	0.399682	0.449949	26.5553	0.133161	0.143362	-1.07798	-1.10597	-1.10289
1760	113.655	0.573038	0.574318	83.5876	0.388053	0.439935	26.2565	0.128942	0.143884	-2.1401	-2.17198	-2.16133
1780	113.452	0.559746	0.569865	82.4715	0.381263	0.437069	26.1217	0.131856	0.138591	-3.11251	-3.14541	-3.12823
1800	112.939	0.547407	0.57306	81.8012	0.397128	0.430644	26.1182	0.13747	0.137645	-4.04755	-4.08442	-4.05743
1820	112.335	0.547462	0.577674	80.8481	0.379448	0.427103	26.2979	0.142725	0.133741	-4.71065	-4.74204	-4.71242
1840	112.354	0.572816	0.571863	79.9288	0.383157	0.42912	26.6795	0.151051	0.131969	-4.98742	-5.0081	-4.98058
1860	112.806	0.590037	0.567446	78.7816	0.375436	0.432795	27.1377	0.149374	0.126467	-5.03716	-5.04913	-5.02767
1880	113.133	0.586437	0.570067	77.8385	0.371741	0.418895	27.6284	0.149869	0.125335	-4.95318	-4.96027	-4.94189
1900	114.08	0.600537	0.553217	76.644	0.355238	0.414964	28.0069	0.150163	0.131235	-4.62885	-4.63229	-4.60919
1920	115.111	0.616784	0.565219	75.4999	0.343848	0.401056	28.3929	0.145033	0.125737	-4.31393	-4.32541	-4.2867
1940	116.303	0.620874	0.561292	74.3448	0.341927	0.399682	28.5543	0.141234	0.133161	-3.95223	-3.96214	-3.92423
1960	117.647	0.640254	0.573038	73.4641	0.34402	0.388053	28.7455	0.138502	0.128942	-3.45541	-3.46244	-3.42353
1980	119.634	0.659088	0.559746	72.3609	0.326101	0.381263	28.7812	0.133637	0.131856	-2.95788	-2.9659	-2.92498
2000	122.144	0.672918	0.547407	70.941	0.326132	0.397128	28.587	0.127759	0.13747	-2.2943	-2.29798	-2.25743
2020	124.819	0.681184	0.547462	70.0491	0.334853	0.379448	28.2984	0.128296	0.142725	-1.70513	-1.70706	-1.67374
2040	127.401	0.701946	0.572816	69.2038	0.340892	0.383157	27.6731	0.119784	0.151051	-1.29627	-1.29651	-1.27559
2060	129.754	0.7077	0.590037	68.435	0.336997	0.375436	26.8812	0.109779	0.149374	-0.973555	-0.969396	-0.961579
2080	132.004	0.698911	0.586437	67.7547	0.337728	0.371741	25.9791	0.104765	0.149869	-0.746389	-0.742121	-0.739299
2100	134.209	0.710814	0.600537	67.4789	0.341447	0.355238	25.1027	0.106342	0.150163	-0.731229	-0.733909	-0.72779
2120	136.375	0.725083	0.616784	67.5386	0.346833	0.343848	24.4952	0.114662	0.145033	-0.676542	-0.685291	-0.665058
2140	138.706	0.73742	0.620874	67.4646	0.338227	0.341927	23.9506	0.114001	0.141234	-0.58788	-0.593357	-0.577969
2160	140.601	0.734997	0.640254	67.5428	0.347929	0.34402	23.4365	0.1128	0.138502	-0.572946	-0.579234	-0.565911
2180	141.889	0.723484	0.659088	67.985	0.348212	0.326101	22.8967	0.106643	0.133637	-0.521884	-0.527354	-0.51386
2200	143.141	0.735494	0.672918	68.3471	0.344235	0.326132	22.4423	0.105041	0.127759	-0.578695	-0.585224	-0.575007
2220	144.353	0.741792	0.681184	68.6572	0.35036	0.334853	22.0981	0.111087	0.128296	-0.750535	-0.761056	-0.748605
2240	145.139	0.741259	0.701946	69.205	0.36828	0.340892	21.9799	0.113875	0.119784	-1.08729	-1.10437	-1.08706
2260	145.746	0.738031	0.7077	70.0797	0.380733	0.336997	22.0739	0.114478	0.109779	-1.55843	-1.57782	-1.56258
2280	146.234	0.723344	0.698911	71.3262	0.400053	0.337728	22.3217	0.117153	0.104765	-2.07994	-2.10175	-2.08421
2300	145.993	0.69875	0.710814	72.823	0.416287	0.341447	22.6778	0.124147	0.106342	-2.45938	-2.48103	-2.4567
2320	145.316	0.691223	0.725083	74.1699	0.414181	0.346833	22.8128	0.121413	0.114662	-2.84799	-2.87617	-2.83925
2340	144.477	0.695486	0.73742	75.5806	0.408759	0.338227	23.0092	0.123821	0.114001	-3.31642	-3.34532	-3.31094
2360	143.704	0.696327	0.734997	76.8454	0.41117	0.347929	23.033	0.113992	0.1128	-3.75383	-3.78199	-3.74755
2380	143.13	0.694792	0.723484	78.1692	0.414401	0.348212	23.0479	0.107385	0.106643	-4.26935	-4.30059	-4.26388
2400	142.187	0.688325	0.735494	79.7896	0.425257	0.344235	23.2341	0.114351	0.105041	-4.71943	-4.74847	-4.71291
2420	141.306	0.697772	0.741792	81.0056	0.41116	0.35036	23.3375	0.116259	0.111087	-5.08882	-5.11781	-5.0783
2440	140.535	0.702688	0.741259	81.8706	0.411531	0.36828	23.5198	0.122993	0.113875	-5.44054	-5.4752	-5.42346
2460	139.548	0.688677	0.738031	82.4285	0.408625	0.380733	23.5975	0.11836	0.114478	-5.80053	-5.83792	-5.78113
2480	138.478	0.669866	0.723344	82.9035	0.423804	0.400053	23.5275	0.113652	0.117153	-6.03869	-6.07241	-6.01689
2500	138.203	0.684997	0.69875	82.7902	0.41062	0.416287	23.2533	0.110438	0.124147	-6.28638	-6.32041	-6.26473
2520	138.353	0.698708	0.691223	82.5317	0.401259	0.414181	23.0577	0.111633	0.121413	-6.45541	-6.49205	-6.42723
2540	138.334	0.694532	0.695486	82.346	0.399473	0.408759	22.64	0.102936	0.123821	-6.45031	-6.47895	-6.42141
2560	138.112	0.685232	0.696327	81.9438	0.391063	0.41117	22.3959	0.101788	0.113992	-6.33696	-6.35945	-6.3088
2580	137.805	0.679455	0.694792	81.403	0.387361	0.414401	22.3812	0.106653	0.107385	-6.14959	-6.17147	-6.11834
2600	137.43	0.669575	0.688325	80.5103	0.380619	0.425257	22.3896	0.114768	0.114351	-5.9745	-5.99478	-5.94547
2620	137.113	0.681933	0.697772	79.3966	0.355476	0.41116	22.4409	0.118822	0.116259	-5.73705	-5.75417	-5.70806
2640	136.556	0.674847	0.702688	77.7778	0.33059	0.411531	22.2847	0.115185	0.122993	-5.30293	-5.31589	-5.26827
2660	136.31	0.676379	0.688677	75.9585	0.317661	0.408625	22.1484	0.111544	0.11836	-4.68474	-4.69123	-4.64735
2680	136.31	0.669843	0.669866	73.765	0.31413	0.423804	21.8709	0.0997771	0.113652	-4.11003	-4.11501	-4.07631
2700	136.134	0.676203	0.684997	71.6368	0.304211	0.41062	21.711	0.102442	0.110438	-3.26998	-3.26202	-3.23595
2720	135.716	0.6778	0.698708	69.7208	0.305458	0.401259	21.6625	0.109213	0.111633	-2.28342	-2.27072	-2.24679
2740	135.524	0.684943	0.694532	67.4229	0.284576	0.399473	21.8994	0.114781	0.102936	-1.4638	-1.45147	-1.43516
2760	135.389	0.678471	0.685232	65.1173	0.275782	0.391063	22.1018	0.111908	0.101788	-0.754515	-0.741542	-0.732024
2780	135.431	0.681564	0.679455	62.9328	0.27814	0.387361	22.1337	0.108247	0.106653	-0.228956	-0.224556	-0.207078
2800	135.822	0.689117	0.669575	60.6791	0.267933	0.380619	22.0556	0.110865	0.114768	-0.0158712	-0.0254963	0.00440817
2820	136.16	0.698836	0.681933	58.5405	0.248544	0.355476	21.9641	0.114243	0.118822	0.196134	0.189616	0.213252
2840	136.662	0.699947	0.674847	56.6243	0.234782	0.33059	21.8503	0.109495	0.115185	0.253608	0.243526	0.266563
2860	136.919	0.68921	0.676379	54.9203	0.232456	0.317661	21.7376	0.105913	0.111544	0.147726	0.135945	0.154213
2880	137.249	0.686345	0.669843	53.4202	0.239128	0.31413	21.7796	0.101873	0.0997771	-0.100562	-0.117957	-0.0955823
2900	137.499	0.688737	0.676203	52.0734	0.236868	0.304211	21.8437	0.105648	0.102442	-0.718029	-0.740937	-0.725995
2920	137.823	0.69397	0.6778	50.5595	0.229765	0.305458	21.8804	0.11105	0.109213	-1.41159	-1.43357	-1.42428
2940	137.888	0.6882	0.684943	49.4151	0.227356	0.284576	21.8193	0.111723	0.114781	-2.13284	-2.15656	-2.14517
2960	137.786	0.67338	0.678471	48.5457	0.232313	0.275782	21.8008	0.110983	0.111908	-2.88465	-2.90927	-2.89762
2980	137.748	0.679662	0.681564	47.971	0.249404	0.27814	21.7326	0.10484	0.108247	-3.42601	-3.44868	-3.43041
3000	137.602	0.681792	0.689117	47.6879	0.25378	0.267933	21.4856	0.098515	0.110865	-3.61427	-3.63331	-3.60464
3020	137.288	0.683156	0.698836	47.9217	0.260232	0.248544	21.2466	0.102292	0.114243	-3.69869	-3.70943	-3.69218
3040	136.573	0.664179	0.699947	48.6069	0.269042	0.234782	21.2444	0.109384	0.109495	-3.57433	-3.57819	-3.56425
3060	135.808	0.65099	0.68921	49.1477	0.259498	0.232456	21.3533	0.111356	0.105913	-3.41531	-3.41914	-3.40353
3080	134.628	0.627355	0.686345	49.6023	0.261858	0.239128	21.3617	0.102296	0.101873	-3.1102	-3.11234	-3.0928
3100	133.221	0.618377	0.688737	50.2599	0.269746	0.236868	21.1983	0.097478	0.105648	-2.66297	-2.66351	-2.64006
3120	131.908	0.628287	0.69397	51.2306	0.2783	0.229765	20.9108	0.0966749	0.11105	-2.25709	-2.25877	-2.2351
3140	130.427	0.614186	0.6882	52.3576	0.283709	0.227356	20.6908	0.100723	0.111723	-1.79969	-1.80055	-1.77597
3160	128.975	0.600771	0.67338	53.6401	0.296435	0.232313	20.5077	0.101827	0.110983	-1.43444	-1.44079	-1.40982
3180	127.205	0.591133	0.679662	54.8902	0.31191	0.249404	20.3822	0.098565	0.10484	-1.25459	-1.26827	-1.23192
3200	125.043	0.573727	0.681792	56.1836	0.318453	0.25378	20.435	0.101157	0.098515	-1.1865	-1.20214	-1.16747
3220	122.972	0.579613	0.683156	57.2026	0.311179	0.260232	20.5182	0.106451	0.102292	-1.41875	-1.4411	-1.40801
3240	121.219	0.576519	0.664179	57.8351	0.300666	0.269042	20.5358	0.110261	0.109384	-1.95908	-1.98996	-1.95521
3260	119.43	0.561543	0.65099	58.796	0.307543	0.259498	20.5635	0.112744	0.111356	-2.52889	-2.56121	-2.52506
3280	117.95	0.553361	0.627355	59.8711	0.315616	0.261858	20.6661	0.107426	0.102296	-3.18454	-3.21946	-3.1824
3300	116.944	0.568082	0.618377	60.8901	0.320695	0.269746	20.7736	0.102852	0.097478	-3.90096	-3.93733	-3.90041
3320	115.293	0.54569	0.628287	61.5207	0.309831	0.2783	20.8494	0.100464	0.0966749	-4.58675	-4.62273	-4.58507
3340	113.749	0.537001	0.614186	62.0927	0.312308	0.283709	20.7537	0.0959388	0.100723	-5.33538	-5.37366	-5.33452
3360	112.452	0.535922	0.600771	62.5419	0.318892	0.296435	20.8041	0.104346	0.101827	-5.96626	-6.00416	-5.95991
3380	111.448	0.540939	0.591133	62.7013	0.319882	0.31191	20.7668	0.0966976	0.098565	-6.46095	-6.49936	-6.44727
3400	110.856	0.54412	0.573727	62.6691	0.316844	0.318453	20.8476	0.105198	0.101157	-6.89566	-6.93303	-6.88002
3420	110.27	0.550328	0.579613	62.7069	0.313068	0.311179	20.7295	0.100549	0.106451	-7.09042	-7.1225	-7.06806
3440	109.744	0.550225	0.576519	62.882	0.309422	0.300666	20.5444	0.101006	0.110261	-7.14772	-7.18146	-7.11684
3460	109.209	0.534799	0.561543	62.9606	0.311471	0.307543	20.0766	0.0893524	0.112744	-7.22241	-7.25846	-7.19009
3480	108.682	0.527015	0.553361	62.704	0.302786	0.315616	19.6357	0.0853821	0.107426	-7.29382	-7.33231	-7.2589
3500	107.919	0.529936	0.568082	62.2617	0.298578	0.320695	19.2622	0.084174	0.102852	-7.44296	-7.48679	-7.4066
3520	107.699	0.534682	0.54569	61.8877	0.291134	0.309831	19.1394	0.0943262	0.100464	-7.61063	-7.65499	-7.57465
3540	107.885	0.546286	0.537001	61.311	0.283471	0.312308	19.2336	0.100648	0.0959388	-7.73321	-7.77762	-7.69492
3560	108.117	0.547498	0.535922	60.4912	0.277902	0.318892	19.1429	0.0998103	0.104346	-7.9167	-7.96377	-7.8788
3580	107.807	0.525461	0.540939	59.6786	0.279252	0.319882	19.3128	0.105196	0.0966976	-8.10357	-8.15132	-8.06516
3600	107.766	0.54205	0.54412	58.8027	0.273051	0.316844	19.3451	0.106813	0.105198	-8.36956	-8.42023	-8.33219
3620	107.658	0.544923	0.550328	57.766	0.261232	0.313068	19.5844	0.112514	0.100549	-8.76381	-8.81561	-8.73172
3640	107.196	0.527138	0.550225	56.5174	0.246995	0.309422	19.6948	0.106526	0.101006	-9.10732	-9.15824	-9.07357
3660	107.108	0.530393	0.534799	55.059	0.238548	0.311471	20.0776	0.108492	0.0893524	-9.43076	-9.48298	-9.3947
3680	107.422	0.542746	0.527015	53.9939	0.249532	0.302786	20.6749	0.115247	0.0853821	-9.69697	-9.74877	-9.65848
3700	107.922	0.554944	0.529936	52.8716	0.242463	0.298578	21.2615	0.113504	0.084174	-9.70396	-9.74814	-9.66014
3720	108.272	0.552152	0.534682	51.6273	0.228918	0.291134	21.6341	0.112958	0.0943262	-9.70002	-9.74418	-9.65566
3740	108.508	0.558073	0.546286	50.39	0.221606	0.283471	21.8612	0.112001	0.100648	-9.57965	-9.61805	-9.53524
3760	108.599	0.552053	0.547498	49.2394	0.220375	0.277902	22.0089	0.107195	0.0998103	-9.24302	-9.27326	-9.19595
3780	109.234	0.557231	0.525461	48.129	0.223732	0.279252	21.9329	0.101393	0.105196	-8.91477	-8.94611	-8.86701
3800	109.546	0.557647	0.54205	46.8738	0.21029	0.273051	21.7491	0.0976235	0.106813	-8.47282	-8.50139	-8.42215
3820	110.034	0.569334	0.544923	45.8379	0.209435	0.261232	21.5046	0.100291	0.112514	-8.00602	-8.03448	-7.95422
3840	111.103	0.580557	0.527138	44.9469	0.202447	0.246995	21.3028	0.0964358	0.106526	-7.54059	-7.56824	-7.48967
3860	112.218	0.586188	0.530393	43.9015	0.186279	0.238548	20.8551	0.0861067	0.108492	-6.90568	-6.92616	-6.85345
3880	113.228	0.593211	0.542746	42.6698	0.187944	0.249532	20.2097	0.0829776	0.115247	-6.29348	-6.31467	-6.24168
3900	114.048	0.59596	0.554944	41.5515	0.186549	0.242463	19.3851	0.0722726	0.113504	-5.85048	-5.8725	-5.80631
3920	114.847	0.592117	0.552152	40.8188	0.192281	0.228918	18.4024	0.0638226	0.112958	-5.39193	-5.41317	-5.34777
3940	115.688	0.600112	0.558073	40.1456	0.18795	0.221606	17.3558	0.0596717	0.112001	-5.07142	-5.09379	-5.03302
3960	116.604	0.59782	0.552053	39.4828	0.187232	0.220375	16.4792	0.0633658	0.107195	-4.93501	-4.95843	-4.90477
3980	118.042	0.629168	0.557231	38.7907	0.189126	0.223732	15.8752	0.0711952	0.101393	-4.86448	-4.8923	-4.83314
4000	119.514	0.631215	0.557647	38.6318	0.202345	0.21029	15.2928	0.0685012	0.0976235	-4.9091	-4.93991	-4.88053
4020	120.977	0.642477	0.569334	38.1816	0.186929	0.209435	14.649	0.0681031	0.100291	-5.1083	-5.14672	-5.07983
4040	121.927	0.628098	0.580557	37.7248	0.179606	0.202447	14.0683	0.067401	0.0964358	-5.43225	-5.4761	-5.4046
4060	122.631	0.621367	0.586188	37.288	0.164439	0.186279	13.6044	0.0629068	0.0861067	-5.91396	-5.95853	-5.89348
4080	123.179	0.620617	0.593211	37.0125	0.174167	0.187944	13.2864	0.0670778	0.0829776	-6.40087	-6.44641	-6.37968
4100	123.712	0.622599	0.59596	36.8981	0.180831	0.186549	13.4267	0.0792904	0.0722726	-6.92021	-6.9682	-6.89819
4120	124.692	0.641139	0.592117	36.7837	0.186563	0.192281	13.7714	0.0810588	0.0638226	-7.58396	-7.63839	-7.56273
4140	125.477	0.639355	0.600112	36.5724	0.177385	0.18795	14.2791	0.0850554	0.0596717	-8.23332	-8.28816	-8.21095
4160	126.306	0.639257	0.59782	36.6892	0.19307	0.187232	14.8579	0.0923057	0.0633658	-8.98416	-9.04512	-8.96074
4180	125.751	0.601448	0.629168	36.4852	0.178929	0.189126	15.4837	0.102483	0.0711952	-9.67328	-9.73555	-9.64547
4200	125.024	0.594852	0.631215	36.1844	0.187301	0.202345	16.2555	0.107095	0.0685012	-10.3414	-10.4056	-10.3106
4220	124.134	0.597964	0.642477	36.2272	0.189069	0.186929	16.7923	0.0949422	0.0681031	-10.8926	-10.9585	-10.8541
4240	123.551	0.598936	0.628098	36.638	0.200148	0.179606	17.3478	0.0951725	0.067401	-11.3168	-11.3819	-11.273
4260	123.208	0.604223	0.621367	37.1976	0.192421	0.164439	17.9218	0.0916109	0.0629068	-11.7076	-11.7717	-11.663
4280	122.524	0.586444	0.620617	37.5394	0.191253	0.174167	18.2153	0.0817491	0.0670778	-12.0092	-12.0698	-11.9636
4300	121.708	0.581767	0.622599	37.8798	0.19785	0.180831	18.3172	0.0843866	0.0792904	-12.2442	-12.304	-12.1962
4320	120.444	0.57795	0.641139	38.0355	0.19435	0.186563	18.4578	0.0880887	0.0810588	-12.3186	-12.3768	-12.2642
4340	119.074	0.570851	0.639355	38.3878	0.194998	0.177385	18.3716	0.0807447	0.0850554	-12.3146	-12.3693	-12.2598
4360	117.496	0.560346	0.639257	38.4348	0.195423	0.19307	18.0593	0.0766904	0.0923057	-12.0836	-12.133	-12.0226
4380	116.635	0.558416	0.601448	38.8392	0.199145	0.178929	17.6049	0.0797634	0.102483	-11.7441	-11.7894	-11.6819
4400	116.023	0.564239	0.594852	39.5385	0.22227	0.187301	17.0051	0.0771045	0.107095	-11.2841	-11.3253	-11.2199
4420	115.483	0.570956	0.597964	40.5608	0.240184	0.189069	16.7044	0.0799095	0.0949422	-10.6581	-10.6928	-10.5921
4440	114.551	0.552364	0.598936	41.4259	0.243398	0.200148	16.4422	0.0820616	0.0951725	-10.1016	-10.1389	-10.0366
4460	113.09	0.531185	0.604223	42.2936	0.235811	0.192421	16.5288	0.0959403	0.0916109	-9.50341	-9.5376	-9.4393
4480	111.74	0.518917	0.586444	43.2607	0.239606	0.191253	16.9036	0.10049	0.0817491	-8.79694	-8.82223	-8.73632
4500	110.716	0.530567	0.581767	43.9758	0.233603	0.19785	17.3658	0.107497	0.0843866	-8.11909	-8.14494	-8.05934
4520	110.265	0.555403	0.57795	44.8964	0.240384	0.19435	17.9119	0.115396	0.0880887	-7.41074	-7.43346	-7.35259
4540	110.234	0.569328	0.570851	45.9519	0.247769	0.194998	18.7252	0.121407	0.0807447	-6.68372	-6.70201	-6.62908
4560	110.257	0.561498	0.560346	47.1325	0.254453	0.195423	19.8574	0.133302	0.0766904	-5.9734	-5.9873	-5.92399
4580	110.214	0.556256	0.558416	48.4845	0.26675	0.199145	20.8699	0.130391	0.0797634	-5.25185	-5.26107	-5.20655
4600	109.932	0.550104	0.564239	49.2998	0.263034	0.22227	22.1059	0.138901	0.0771045	-4.69122	-4.7044	-4.65002
4620	109.515	0.550133	0.570956	49.7779	0.264088	0.240184	23.4686	0.148044	0.0799095	-4.22452	-4.23587	-4.18984
4640	109.362	0.544693	0.552364	50.1544	0.262224	0.243398	24.9537	0.156319	0.0820616	-3.68986	-3.70037	-3.65263
4660	109.551	0.540671	0.531185	50.85	0.270591	0.235811	26.2824	0.162376	0.0959403	-3.24016	-3.25187	-3.20597
4680	109.94	0.538345	0.518917	51.7384	0.284026	0.239606	27.471	0.159918	0.10049	-2.98033	-2.99264	-2.95504
4700	110.339	0.550531	0.530567	53.0398	0.298672	0.233603	28.3622	0.152057	0.107497	-2.68033	-2.69119	-2.65448
4720	110.482	0.562561	0.555403	54.0342	0.290101	0.240384	29.1446	0.154517	0.115396	-2.64292	-2.66377	-2.62019
4740	110.563	0.57338	0.569328	54.6354	0.277831	0.247769	29.8108	0.154714	0.121407	-2.75971	-2.78384	-2.74142
4760	110.771	0.571872	0.561498	54.4647	0.245918	0.254453	30.1336	0.149443	0.133302	-3.0169	-3.04366	-3.00301
4780	111.315	0.583436	0.556256	53.692	0.228116	0.26675	30.4224	0.14483	0.130391	-3.49243	-3.52542	-3.48321
4800	112.397	0.604235	0.550104	52.8559	0.221227	0.263034	30.4563	0.140599	0.138901	-4.00912	-4.04813	-3.99595
4820	113.896	0.625092	0.550133	52.0257	0.22258	0.264088	30.0955	0.130005	0.148044	-4.72662	-4.77385	-4.71528
4840	115.382	0.618959	0.544693	51.1265	0.217263	0.262224	29.3994	0.12151	0.156319	-5.51425	-5.56414	-5.50375
4860	116.768	0.609968	0.540671	49.7689	0.202708	0.270591	28.3403	0.109424	0.162376	-6.37248	-6.4271	-6.36077
4880	117.96	0.597989	0.538345	48.3094	0.211051	0.284026	27.0971	0.0977568	0.159918	-7.27357	-7.33092	-7.26126
4900	118.928	0.598913	0.550531	46.2349	0.19495	0.298672	25.7634	0.0853702	0.152057	-8.21711	-8.27514	-8.20626
4920	119.468	0.589579	0.562561	44.2054	0.188624	0.290101	24.397	0.0861997	0.154517	-8.91203	-8.96763	-8.89117
4940	119.753	0.587597	0.57338	42.2833	0.181726	0.277831	23.1132	0.0905247	0.154714	-9.49791	-9.55133	-9.47378
4960	120.176	0.593038	0.571872	41.1328	0.188392	0.245918	21.8297	0.0852643	0.149443	-9.87579	-9.92144	-9.84903
4980	120.748	0.612036	0.583436	40.3623	0.189595	0.228116	20.4163	0.0741608	0.14483	-9.94108	-9.97734	-9.90809
5000	120.987	0.616184	0.604235	39.5617	0.181194	0.221227	19.0862	0.0740935	0.140599	-9.77839	-9.80926	-9.73938

## Sheet: 2f
FLAG-Tel1 ChIP %IP - four hotspots compared to three control sites - sae2Δ ndt80Δ background - SPO11+ vs spo11-Y135F
ChIP	Strain	Hours	Sites	%IP
TC74	FLAG-Tel1 sae2Δ ndt80Δ	0h	ARE1	0.001694
TC81	FLAG-Tel1 sae2Δ ndt80Δ	0h	ARE1	0.001884
TC71	FLAG-Tel1 sae2Δ ndt80Δ	0h	ARE1	0.004007
TC74	FLAG-Tel1 sae2Δ ndt80Δ	0h	ATF2	0.001785
TC81	FLAG-Tel1 sae2Δ ndt80Δ	0h	ATF2	0.002248
TC71	FLAG-Tel1 sae2Δ ndt80Δ	0h	ATF2	0.002524
TC81	FLAG-Tel1 sae2Δ ndt80Δ	0h	CDC39	0.00198883
TC74	FLAG-Tel1 sae2Δ ndt80Δ	0h	CDC39	0.00284077
TC71	FLAG-Tel1 sae2Δ ndt80Δ	0h	CDC39	0.00331219
TC81	FLAG-Tel1 sae2Δ ndt80Δ	0h	DRS2	0.00211428
TC74	FLAG-Tel1 sae2Δ ndt80Δ	0h	DRS2	0.0026432
TC71	FLAG-Tel1 sae2Δ ndt80Δ	0h	DRS2	0.00369251
TC74	FLAG-Tel1 sae2Δ ndt80Δ	0h	GAT1	0.002202
TC81	FLAG-Tel1 sae2Δ ndt80Δ	0h	GAT1	0.002823
TC71	FLAG-Tel1 sae2Δ ndt80Δ	0h	GAT1	0.002882
TC81	FLAG-Tel1 sae2Δ ndt80Δ	0h	HIS4_LEU2	0.00502194
TC71	FLAG-Tel1 sae2Δ ndt80Δ	0h	HIS4_LEU2	0.0085606
TC74	FLAG-Tel1 sae2Δ ndt80Δ	0h	HIS4_LEU2	0.0103209
TC74	FLAG-Tel1 sae2Δ ndt80Δ	0h	YCR13C	0.00448946
TC81	FLAG-Tel1 sae2Δ ndt80Δ	0h	YCR13C	0.00451576
TC71	FLAG-Tel1 sae2Δ ndt80Δ	0h	YCR13C	0.00498341
TC71	FLAG-Tel1 sae2Δ ndt80Δ	6h	ARE1	0.041401
TC78.1	FLAG-Tel1 sae2Δ ndt80Δ	6h	ARE1	0.048415
TC78.2	FLAG-Tel1 sae2Δ ndt80Δ	6h	ARE1	0.059533
TC74	FLAG-Tel1 sae2Δ ndt80Δ	6h	ARE1	0.064607
TC81	FLAG-Tel1 sae2Δ ndt80Δ	6h	ARE1	0.065394
TC81	FLAG-Tel1 sae2Δ ndt80Δ	6h	ATF2	0.036381
TC71	FLAG-Tel1 sae2Δ ndt80Δ	6h	ATF2	0.045358
TC74	FLAG-Tel1 sae2Δ ndt80Δ	6h	ATF2	0.048199
TC78.1	FLAG-Tel1 sae2Δ ndt80Δ	6h	ATF2	0.069493
TC78.2	FLAG-Tel1 sae2Δ ndt80Δ	6h	ATF2	0.073836
TC81	FLAG-Tel1 sae2Δ ndt80Δ	6h	CDC39	0.00089761
TC71	FLAG-Tel1 sae2Δ ndt80Δ	6h	CDC39	0.00116568
TC78.1	FLAG-Tel1 sae2Δ ndt80Δ	6h	CDC39	0.00221291
TC74	FLAG-Tel1 sae2Δ ndt80Δ	6h	CDC39	0.0076705
TC78.2	FLAG-Tel1 sae2Δ ndt80Δ	6h	CDC39	0.0148523
TC81	FLAG-Tel1 sae2Δ ndt80Δ	6h	DRS2	0.000952055
TC71	FLAG-Tel1 sae2Δ ndt80Δ	6h	DRS2	0.00121026
TC78.1	FLAG-Tel1 sae2Δ ndt80Δ	6h	DRS2	0.00237348
TC74	FLAG-Tel1 sae2Δ ndt80Δ	6h	DRS2	0.00530741
TC78.2	FLAG-Tel1 sae2Δ ndt80Δ	6h	DRS2	0.0121728
TC74	FLAG-Tel1 sae2Δ ndt80Δ	6h	GAT1	0.04327
TC71	FLAG-Tel1 sae2Δ ndt80Δ	6h	GAT1	0.043369
TC81	FLAG-Tel1 sae2Δ ndt80Δ	6h	GAT1	0.067144
TC78.1	FLAG-Tel1 sae2Δ ndt80Δ	6h	GAT1	0.071661
TC78.2	FLAG-Tel1 sae2Δ ndt80Δ	6h	GAT1	0.077366
TC78.2	FLAG-Tel1 sae2Δ ndt80Δ	6h	HIS4_LEU2	0.0707987
TC81	FLAG-Tel1 sae2Δ ndt80Δ	6h	HIS4_LEU2	0.0965266
TC74	FLAG-Tel1 sae2Δ ndt80Δ	6h	HIS4_LEU2	0.097
TC71	FLAG-Tel1 sae2Δ ndt80Δ	6h	HIS4_LEU2	0.143061
TC78.1	FLAG-Tel1 sae2Δ ndt80Δ	6h	HIS4_LEU2	0.156683
TC81	FLAG-Tel1 sae2Δ ndt80Δ	6h	YCR13C	0.00095618
TC71	FLAG-Tel1 sae2Δ ndt80Δ	6h	YCR13C	0.0010947
TC74	FLAG-Tel1 sae2Δ ndt80Δ	6h	YCR13C	0.00634741
TC78.1	FLAG-Tel1 sae2Δ ndt80Δ	6h	YCR13C	0.00746239
TC78.2	FLAG-Tel1 sae2Δ ndt80Δ	6h	YCR13C	0.0115509
TC74	FLAG-Tel1 spo11-Y135F sae2Δ ndt80Δ	0h	ARE1	0.001223
TC81	FLAG-Tel1 spo11-Y135F sae2Δ ndt80Δ	0h	ARE1	0.001474
TC71	FLAG-Tel1 spo11-Y135F sae2Δ ndt80Δ	0h	ARE1	0.029076
TC81	FLAG-Tel1 spo11-Y135F sae2Δ ndt80Δ	0h	ATF2	0.00213
TC74	FLAG-Tel1 spo11-Y135F sae2Δ ndt80Δ	0h	ATF2	0.002218
TC71	FLAG-Tel1 spo11-Y135F sae2Δ ndt80Δ	0h	ATF2	0.013639
TC81	FLAG-Tel1 spo11-Y135F sae2Δ ndt80Δ	0h	CDC39	0.00205167
TC74	FLAG-Tel1 spo11-Y135F sae2Δ ndt80Δ	0h	CDC39	0.0025184
TC71	FLAG-Tel1 spo11-Y135F sae2Δ ndt80Δ	0h	CDC39	0.011472
TC81	FLAG-Tel1 spo11-Y135F sae2Δ ndt80Δ	0h	DRS2	0.00128249
TC74	FLAG-Tel1 spo11-Y135F sae2Δ ndt80Δ	0h	DRS2	0.00233858
TC71	FLAG-Tel1 spo11-Y135F sae2Δ ndt80Δ	0h	DRS2	0.00709988
TC74	FLAG-Tel1 spo11-Y135F sae2Δ ndt80Δ	0h	GAT1	5.65e-06
TC81	FLAG-Tel1 spo11-Y135F sae2Δ ndt80Δ	0h	GAT1	0.002651
TC71	FLAG-Tel1 spo11-Y135F sae2Δ ndt80Δ	0h	GAT1	0.020047
TC74	FLAG-Tel1 spo11-Y135F sae2Δ ndt80Δ	0h	HIS4_LEU2	8.83e-08
TC81	FLAG-Tel1 spo11-Y135F sae2Δ ndt80Δ	0h	HIS4_LEU2	0.002207
TC71	FLAG-Tel1 spo11-Y135F sae2Δ ndt80Δ	0h	HIS4_LEU2	0.00297
TC74	FLAG-Tel1 spo11-Y135F sae2Δ ndt80Δ	0h	YCR13C	0.00345411
TC81	FLAG-Tel1 spo11-Y135F sae2Δ ndt80Δ	0h	YCR13C	0.00457349
TC71	FLAG-Tel1 spo11-Y135F sae2Δ ndt80Δ	0h	YCR13C	0.00844937
TC78.1	FLAG-Tel1 spo11-Y135F sae2Δ ndt80Δ	6h	ARE1	0.00899
TC74	FLAG-Tel1 spo11-Y135F sae2Δ ndt80Δ	6h	ARE1	0.011348
TC71	FLAG-Tel1 spo11-Y135F sae2Δ ndt80Δ	6h	ARE1	0.012273
TC78.2	FLAG-Tel1 spo11-Y135F sae2Δ ndt80Δ	6h	ARE1	0.013082
TC81	FLAG-Tel1 spo11-Y135F sae2Δ ndt80Δ	6h	ARE1	0.016158
TC71	FLAG-Tel1 spo11-Y135F sae2Δ ndt80Δ	6h	ATF2	0.005585
TC78.1	FLAG-Tel1 spo11-Y135F sae2Δ ndt80Δ	6h	ATF2	0.006453
TC78.2	FLAG-Tel1 spo11-Y135F sae2Δ ndt80Δ	6h	ATF2	0.00706
TC81	FLAG-Tel1 spo11-Y135F sae2Δ ndt80Δ	6h	ATF2	0.007389
TC74	FLAG-Tel1 spo11-Y135F sae2Δ ndt80Δ	6h	ATF2	0.009355
TC78.2	FLAG-Tel1 spo11-Y135F sae2Δ ndt80Δ	6h	CDC39	0.00185555
TC74	FLAG-Tel1 spo11-Y135F sae2Δ ndt80Δ	6h	CDC39	0.00213495
TC81	FLAG-Tel1 spo11-Y135F sae2Δ ndt80Δ	6h	CDC39	0.00241106
TC78.1	FLAG-Tel1 spo11-Y135F sae2Δ ndt80Δ	6h	CDC39	0.00353126
TC71	FLAG-Tel1 spo11-Y135F sae2Δ ndt80Δ	6h	CDC39	0.00455501
TC71	FLAG-Tel1 spo11-Y135F sae2Δ ndt80Δ	6h	DRS2	0.00085661
TC78.2	FLAG-Tel1 spo11-Y135F sae2Δ ndt80Δ	6h	DRS2	0.00202062
TC78.1	FLAG-Tel1 spo11-Y135F sae2Δ ndt80Δ	6h	DRS2	0.00205534
TC74	FLAG-Tel1 spo11-Y135F sae2Δ ndt80Δ	6h	DRS2	0.00211706
TC81	FLAG-Tel1 spo11-Y135F sae2Δ ndt80Δ	6h	DRS2	0.00279664
TC78.1	FLAG-Tel1 spo11-Y135F sae2Δ ndt80Δ	6h	GAT1	0.001906
TC74	FLAG-Tel1 spo11-Y135F sae2Δ ndt80Δ	6h	GAT1	0.002349
TC71	FLAG-Tel1 spo11-Y135F sae2Δ ndt80Δ	6h	GAT1	0.003733
TC78.2	FLAG-Tel1 spo11-Y135F sae2Δ ndt80Δ	6h	GAT1	0.004009
TC81	FLAG-Tel1 spo11-Y135F sae2Δ ndt80Δ	6h	GAT1	0.005354
TC71	FLAG-Tel1 spo11-Y135F sae2Δ ndt80Δ	6h	HIS4_LEU2	0.000531
TC74	FLAG-Tel1 spo11-Y135F sae2Δ ndt80Δ	6h	HIS4_LEU2	0.003064
TC78.1	FLAG-Tel1 spo11-Y135F sae2Δ ndt80Δ	6h	HIS4_LEU2	0.004226
TC78.2	FLAG-Tel1 spo11-Y135F sae2Δ ndt80Δ	6h	HIS4_LEU2	0.007213
TC81	FLAG-Tel1 spo11-Y135F sae2Δ ndt80Δ	6h	HIS4_LEU2	0.018136
TC71	FLAG-Tel1 spo11-Y135F sae2Δ ndt80Δ	6h	YCR13C	0.00071952
TC78.2	FLAG-Tel1 spo11-Y135F sae2Δ ndt80Δ	6h	YCR13C	0.00118913
TC74	FLAG-Tel1 spo11-Y135F sae2Δ ndt80Δ	6h	YCR13C	0.00218632
TC78.1	FLAG-Tel1 spo11-Y135F sae2Δ ndt80Δ	6h	YCR13C	0.0023712
TC81	FLAG-Tel1 spo11-Y135F sae2Δ ndt80Δ	6h	YCR13C	0.00243939

## Sheet: 3a
FLAG-Tel1 read densities (FPKM - size 10000 - bin 20-bp bins) ±5 kb from DSBs and Axis midpoint
Distance from midpoint	DSB	SD + Tags	SD - Tags	Axis	SD + Tags	SD - Tags
-5000	5.22361	0.261167	0.260998	5.28269	0.264135	0.264299
-4980	5.22716	0.261358	0.26118	5.26046	0.263023	0.264135
-4960	5.25378	0.262685	0.261354	5.34417	0.267208	0.263023
-4940	5.25422	0.262707	0.262685	5.29203	0.264602	0.267208
-4920	5.23971	0.261981	0.262707	5.29705	0.264852	0.264602
-4900	5.2312	0.261554	0.261979	5.39315	0.269648	0.264843
-4880	5.23134	0.261567	0.26156	5.42305	0.271152	0.269657
-4860	5.21992	0.260995	0.261566	5.43704	0.271852	0.271152
-4840	5.19545	0.25978	0.261003	5.3996	0.26998	0.271852
-4820	5.18372	0.259194	0.25978	5.42467	0.271234	0.26998
-4800	5.16857	0.258418	0.259175	5.43573	0.271787	0.271234
-4780	5.12826	0.256402	0.258418	5.44357	0.272178	0.271787
-4760	5.14843	0.25741	0.256402	5.4308	0.27154	0.272178
-4740	5.12654	0.256083	0.257177	5.49456	0.274728	0.27154
-4720	5.12637	0.256308	0.256316	5.48404	0.274183	0.274709
-4700	5.13754	0.256877	0.256318	5.535	0.27675	0.274202
-4680	5.14122	0.25706	0.256877	5.55363	0.277681	0.27675
-4660	5.12067	0.256033	0.257061	5.54162	0.277095	0.277696
-4640	5.1387	0.256935	0.256033	5.55593	0.277795	0.27708
-4620	5.13092	0.25651	0.256899	5.56416	0.278207	0.277795
-4600	5.13246	0.256582	0.256506	5.52907	0.276452	0.278207
-4580	5.16653	0.258354	0.25665	5.45842	0.272921	0.276453
-4560	5.18042	0.259021	0.258327	5.47236	0.273618	0.272921
-4540	5.21074	0.260502	0.258986	5.4077	0.270388	0.27362
-4520	5.22375	0.261187	0.260537	5.39831	0.269918	0.270388
-4500	5.27387	0.263693	0.261187	5.29111	0.264558	0.269918
-4480	5.29714	0.264857	0.263693	5.26825	0.263413	0.264556
-4460	5.30739	0.265369	0.264856	5.24023	0.262011	0.263412
-4440	5.32992	0.266495	0.265369	5.27827	0.263913	0.262011
-4420	5.34676	0.267338	0.266496	5.2529	0.262645	0.263914
-4400	5.36201	0.268098	0.267335	5.19734	0.259867	0.262645
-4380	5.3802	0.26901	0.2681	5.23808	0.261904	0.259867
-4360	5.36245	0.268128	0.269015	5.27537	0.263768	0.261904
-4340	5.33576	0.266788	0.268122	5.28486	0.264243	0.263768
-4320	5.30462	0.265231	0.266788	5.27873	0.263936	0.264243
-4300	5.30269	0.265134	0.265231	5.30953	0.265476	0.263936
-4280	5.3128	0.265634	0.265128	5.27253	0.263626	0.265476
-4260	5.30586	0.265287	0.265634	5.24768	0.262384	0.263626
-4240	5.30959	0.265473	0.265287	5.22855	0.261428	0.262384
-4220	5.2915	0.264575	0.265479	5.20028	0.260014	0.261428
-4200	5.27704	0.263852	0.264575	5.17627	0.258813	0.260014
-4180	5.28633	0.264316	0.263852	5.12781	0.25639	0.258813
-4160	5.27773	0.26388	0.26431	5.12372	0.256186	0.25639
-4140	5.29188	0.264594	0.263886	5.13636	0.256818	0.256186
-4120	5.3189	0.265945	0.264594	5.12209	0.256104	0.256818
-4100	5.31994	0.265997	0.265945	5.04881	0.25244	0.256104
-4080	5.31677	0.265838	0.265997	5.04611	0.252306	0.25244
-4060	5.31954	0.265977	0.265839	5.0291	0.251455	0.252306
-4040	5.3084	0.26542	0.265977	4.994	0.2497	0.251455
-4020	5.30866	0.265433	0.26542	4.97696	0.248848	0.2497
-4000	5.28023	0.264011	0.265432	4.92567	0.246284	0.248848
-3980	5.26586	0.263292	0.264011	4.8577	0.242885	0.246284
-3960	5.23756	0.261877	0.263292	4.8447	0.242235	0.242885
-3940	5.21735	0.260851	0.261861	4.82525	0.241262	0.242235
-3920	5.22254	0.261089	0.26083	4.75828	0.237914	0.241262
-3900	5.22959	0.26148	0.261127	4.70646	0.235323	0.237914
-3880	5.2173	0.260865	0.26148	4.70051	0.235097	0.235395
-3860	5.2107	0.260535	0.260865	4.66341	0.23317	0.235026
-3840	5.19797	0.259898	0.260535	4.66784	0.233392	0.23317
-3820	5.1936	0.259679	0.259898	4.66117	0.233059	0.233392
-3800	5.16148	0.258074	0.25968	4.66537	0.233265	0.233055
-3780	5.17266	0.258633	0.258074	4.6704	0.233513	0.233262
-3760	5.16601	0.258194	0.258527	4.69403	0.234702	0.23352
-3740	5.17038	0.258519	0.258301	4.7111	0.235555	0.234702
-3720	5.13405	0.256702	0.258519	4.73523	0.236762	0.235555
-3700	5.12331	0.256166	0.256702	4.73987	0.23699	0.236758
-3680	5.08685	0.254343	0.256166	4.73662	0.236827	0.23699
-3660	5.07025	0.253501	0.254331	4.77017	0.238505	0.236827
-3640	5.03819	0.25191	0.253512	4.76523	0.238262	0.238508
-3620	5.04806	0.252403	0.25191	4.77393	0.238697	0.238262
-3600	5.02533	0.251266	0.252403	4.76839	0.238419	0.238697
-3580	5.015	0.25075	0.251266	4.77596	0.238798	0.238419
-3560	5.00788	0.250394	0.25075	4.71647	0.235823	0.238798
-3540	5.00571	0.250286	0.250394	4.70659	0.23533	0.235823
-3520	4.99943	0.249972	0.250286	4.71896	0.235948	0.23533
-3500	5.05839	0.25292	0.249972	4.71421	0.235717	0.235955
-3480	5.05425	0.252708	0.252916	4.69753	0.234877	0.235711
-3460	5.07871	0.253931	0.252708	4.68692	0.234346	0.234877
-3440	5.07939	0.253966	0.253932	4.67784	0.233892	0.234346
-3420	5.0933	0.254661	0.253966	4.68316	0.234158	0.233892
-3400	5.09582	0.254787	0.254662	4.63133	0.231567	0.234158
-3380	5.14654	0.257327	0.254791	4.61606	0.230806	0.231569
-3360	5.17238	0.258619	0.257327	4.60019	0.230012	0.230806
-3340	5.21561	0.260791	0.25863	4.55818	0.227909	0.23001
-3320	5.24271	0.262134	0.260779	4.58045	0.229023	0.227909
-3300	5.25456	0.262726	0.262133	4.49176	0.224592	0.229027
-3280	5.25194	0.262597	0.262728	4.52459	0.22623	0.224588
-3260	5.25763	0.26288	0.262596	4.52333	0.226167	0.22623
-3240	5.23257	0.261628	0.26288	4.48385	0.224196	0.22617
-3220	5.24576	0.262288	0.261629	4.47549	0.223778	0.224196
-3200	5.23541	0.261537	0.262055	4.47761	0.223884	0.223778
-3180	5.20483	0.260242	0.26177	4.4824	0.224123	0.223884
-3160	5.19888	0.259945	0.260242	4.47316	0.223661	0.224123
-3140	5.19244	0.259622	0.259944	4.43765	0.221883	0.223658
-3120	5.19092	0.259546	0.259622	4.4693	0.223465	0.221883
-3100	5.18925	0.259465	0.259549	4.5402	0.22701	0.223465
-3080	5.20653	0.260329	0.259465	4.51854	0.225927	0.22701
-3060	5.22051	0.261026	0.260327	4.52309	0.226154	0.225927
-3040	5.27131	0.263566	0.261026	4.50569	0.225284	0.226154
-3020	5.28609	0.264312	0.263573	4.54329	0.227164	0.225284
-3000	5.32744	0.266379	0.264312	4.53587	0.226794	0.227164
-2980	5.35436	0.267718	0.266372	4.54427	0.227214	0.226794
-2960	5.39354	0.269677	0.267718	4.57974	0.228892	0.227118
-2940	5.40298	0.270149	0.269677	4.55402	0.227605	0.228892
-2920	5.42324	0.271164	0.270151	4.57216	0.228608	0.227701
-2900	5.41245	0.270625	0.271164	4.61526	0.230763	0.228608
-2880	5.41357	0.270678	0.270622	4.649	0.232409	0.230721
-2860	5.40865	0.270433	0.270678	4.73132	0.236566	0.23245
-2840	5.39236	0.269618	0.270433	4.70822	0.235411	0.236566
-2820	5.38135	0.269067	0.269618	4.74438	0.237219	0.235411
-2800	5.38327	0.269164	0.269068	4.74863	0.237431	0.237219
-2780	5.3804	0.26902	0.269164	4.75595	0.237797	0.237431
-2760	5.38374	0.269187	0.26902	4.78981	0.23949	0.237797
-2740	5.39221	0.269611	0.269187	4.80011	0.240005	0.23949
-2720	5.43329	0.271665	0.269611	4.87957	0.243978	0.240005
-2700	5.43426	0.271713	0.271665	4.91712	0.245856	0.243978
-2680	5.44271	0.272135	0.271713	4.94662	0.247331	0.245856
-2660	5.43262	0.271631	0.272135	5.00228	0.250114	0.247331
-2640	5.43953	0.271977	0.271631	5.03348	0.251674	0.250114
-2620	5.46163	0.273063	0.271958	5.07581	0.25379	0.251674
-2600	5.49343	0.274653	0.273063	5.12984	0.256492	0.25379
-2580	5.50481	0.27524	0.274671	5.18977	0.259489	0.256492
-2560	5.4684	0.27342	0.27524	5.26381	0.26319	0.259489
-2540	5.46966	0.273483	0.27342	5.32864	0.266432	0.26319
-2520	5.44753	0.272376	0.273483	5.33434	0.266717	0.266432
-2500	5.43841	0.271921	0.272376	5.36362	0.268181	0.266717
-2480	5.41357	0.270706	0.271948	5.40642	0.270321	0.268181
-2460	5.42973	0.271486	0.270679	5.44805	0.272402	0.270321
-2440	5.41875	0.270937	0.271486	5.46846	0.273423	0.272402
-2420	5.38109	0.269041	0.270924	5.5095	0.275475	0.273423
-2400	5.34684	0.267342	0.269054	5.51861	0.275931	0.275475
-2380	5.31949	0.265974	0.267342	5.56279	0.27814	0.275931
-2360	5.28607	0.264303	0.265974	5.53633	0.276817	0.27814
-2340	5.2522	0.26261	0.264303	5.52103	0.276051	0.276817
-2320	5.21105	0.260555	0.262612	5.53653	0.276827	0.276051
-2300	5.192	0.259505	0.260458	5.5199	0.275995	0.276827
-2280	5.19401	0.259606	0.259505	5.54849	0.277424	0.275995
-2260	5.14968	0.257484	0.259701	5.54659	0.277329	0.277424
-2240	5.16382	0.258191	0.257484	5.58011	0.278754	0.277078
-2220	5.15888	0.257944	0.258191	5.58499	0.278998	0.278754
-2200	5.16229	0.258116	0.257945	5.58488	0.279244	0.279249
-2180	5.18396	0.259199	0.258116	5.6005	0.280025	0.279244
-2160	5.19405	0.259702	0.259198	5.52609	0.276304	0.280025
-2140	5.20328	0.260164	0.259702	5.5148	0.27574	0.276304
-2120	5.20336	0.26017	0.260166	5.46071	0.273035	0.27574
-2100	5.20611	0.260302	0.260164	5.38896	0.269448	0.273035
-2080	5.23039	0.261511	0.260297	5.35703	0.267851	0.269448
-2060	5.24986	0.262465	0.261492	5.30344	0.265172	0.267851
-2040	5.25912	0.262928	0.262465	5.27417	0.263648	0.265112
-2020	5.26234	0.263117	0.262956	5.28994	0.264497	0.263709
-2000	5.29038	0.26452	0.263119	5.31211	0.265606	0.264497
-1980	5.32204	0.266103	0.26452	5.38083	0.269041	0.265606
-1960	5.32155	0.266077	0.266102	5.41957	0.270979	0.269041
-1940	5.34024	0.267012	0.266078	5.38814	0.269407	0.270979
-1920	5.35864	0.267932	0.267012	5.3613	0.268065	0.269407
-1900	5.35196	0.267599	0.267932	5.38734	0.269367	0.268065
-1880	5.36436	0.268218	0.267598	5.34511	0.267255	0.269367
-1860	5.35033	0.267517	0.268219	5.29537	0.264769	0.267255
-1840	5.37396	0.268698	0.267517	5.31472	0.265736	0.264769
-1820	5.37209	0.268604	0.268697	5.31499	0.265695	0.265681
-1800	5.36148	0.268074	0.268604	5.34599	0.267299	0.26575
-1780	5.32966	0.266483	0.268074	5.33972	0.266986	0.267299
-1760	5.3206	0.26603	0.266483	5.30066	0.265033	0.266986
-1740	5.269	0.26345	0.26603	5.30419	0.26521	0.265033
-1720	5.29378	0.264689	0.26345	5.28715	0.264357	0.26521
-1700	5.30287	0.265144	0.264689	5.30166	0.265083	0.264357
-1680	5.31	0.2655	0.265144	5.27326	0.263663	0.265083
-1660	5.29559	0.26478	0.2655	5.30059	0.26503	0.263663
-1640	5.28345	0.264173	0.26478	5.33018	0.266509	0.26503
-1620	5.27617	0.263722	0.264086	5.37293	0.268647	0.266509
-1600	5.25072	0.262536	0.263809	5.40889	0.270445	0.268647
-1580	5.23557	0.261779	0.262536	5.44844	0.272422	0.270445
-1560	5.20277	0.260139	0.261779	5.52358	0.276179	0.272422
-1540	5.17542	0.258771	0.260139	5.55144	0.277572	0.276179
-1520	5.16183	0.258092	0.258771	5.56483	0.278241	0.277572
-1500	5.17273	0.258636	0.258092	5.59257	0.279628	0.278241
-1480	5.12709	0.256355	0.258636	5.58544	0.279272	0.279628
-1460	5.09019	0.254537	0.256382	5.53209	0.276604	0.279272
-1440	5.04033	0.252017	0.25451	5.50356	0.275178	0.276604
-1420	5.01844	0.250922	0.252017	5.50853	0.275427	0.275178
-1400	4.97754	0.248877	0.250922	5.50479	0.27524	0.275427
-1380	4.94684	0.247342	0.248877	5.50198	0.275099	0.27524
-1360	4.8701	0.243505	0.247342	5.51285	0.275642	0.275099
-1340	4.82903	0.241451	0.243505	5.4997	0.274985	0.275642
-1320	4.77136	0.238568	0.241451	5.56598	0.278299	0.274985
-1300	4.70716	0.235358	0.238568	5.56584	0.278292	0.278299
-1280	4.65123	0.232561	0.235358	5.56822	0.278411	0.278292
-1260	4.62968	0.231484	0.232561	5.53629	0.276814	0.278411
-1240	4.57583	0.228791	0.231484	5.54761	0.277381	0.276814
-1220	4.52573	0.226286	0.228791	5.54006	0.277003	0.277381
-1200	4.52103	0.226051	0.226286	5.51309	0.275655	0.277003
-1180	4.49544	0.224772	0.226051	5.47936	0.273968	0.275655
-1160	4.48473	0.224236	0.224772	5.44558	0.272228	0.273917
-1140	4.44803	0.222401	0.224236	5.39883	0.269941	0.272279
-1120	4.41787	0.220894	0.222401	5.34433	0.267217	0.269941
-1100	4.3981	0.219905	0.220894	5.26265	0.263132	0.267217
-1080	4.38835	0.219331	0.219818	5.18802	0.259401	0.263132
-1060	4.36321	0.218135	0.219392	5.13679	0.25684	0.259401
-1040	4.35839	0.21792	0.21816	5.17314	0.258657	0.25684
-1020	4.35391	0.217695	0.21792	5.15775	0.257888	0.258657
-1000	4.3519	0.217597	0.217698	5.15146	0.257573	0.257888
-980	4.31557	0.215779	0.217595	5.10831	0.255415	0.257573
-960	4.28792	0.214383	0.215765	5.11053	0.255527	0.255415
-940	4.28185	0.214092	0.214396	5.15212	0.257606	0.255527
-920	4.27352	0.213676	0.214092	5.14805	0.257402	0.257606
-900	4.2552	0.21276	0.213676	5.13757	0.256878	0.257402
-880	4.26792	0.213396	0.21276	5.14386	0.257193	0.256878
-860	4.27888	0.213944	0.213396	5.15145	0.257572	0.257193
-840	4.29863	0.214932	0.213944	5.12512	0.256256	0.257572
-820	4.30992	0.215489	0.214925	5.13853	0.256927	0.256256
-800	4.37332	0.218666	0.215496	5.14835	0.257417	0.256927
-780	4.44188	0.222094	0.218666	5.08512	0.254256	0.257417
-760	4.52418	0.226209	0.222094	5.06228	0.253114	0.254256
-740	4.62577	0.231289	0.226209	5.15674	0.257837	0.253114
-720	4.77352	0.238676	0.231289	5.17659	0.258829	0.257837
-700	4.92813	0.246407	0.238676	5.2499	0.262495	0.258829
-680	5.10142	0.255071	0.246407	5.37168	0.268584	0.262495
-660	5.36858	0.268429	0.255071	5.33399	0.266699	0.268584
-640	5.59175	0.279567	0.268408	5.44871	0.272184	0.266448
-620	5.89053	0.294526	0.279587	5.53635	0.276566	0.272184
-600	6.19867	0.309933	0.294526	5.62193	0.281097	0.276818
-580	6.58442	0.328988	0.3097	5.66508	0.283254	0.281097
-560	6.97811	0.348906	0.329221	5.77697	0.288848	0.283254
-540	7.37891	0.368946	0.348906	5.83475	0.291737	0.288848
-520	7.82551	0.391276	0.368946	5.9007	0.295035	0.291737
-500	8.28513	0.41415	0.391169	5.95411	0.297706	0.295035
-480	8.77038	0.438519	0.414257	6.04243	0.302122	0.297706
-460	9.25553	0.462776	0.438519	6.21393	0.310697	0.302122
-440	9.7977	0.489885	0.462776	6.29432	0.314716	0.310697
-420	10.2926	0.514632	0.489885	6.34289	0.317145	0.314716
-400	10.7807	0.539036	0.514632	6.40226	0.320113	0.317145
-380	11.2772	0.563862	0.539036	6.49086	0.324543	0.320113
-360	11.7451	0.587254	0.563862	6.51855	0.325928	0.324543
-340	12.1399	0.606997	0.587254	6.54397	0.327199	0.325928
-320	12.4932	0.624662	0.606997	6.53948	0.326974	0.327199
-300	12.7619	0.638095	0.624662	6.56446	0.328223	0.326974
-280	12.9631	0.648153	0.638095	6.62978	0.331489	0.328223
-260	13.079	0.653951	0.648153	6.70155	0.335078	0.331489
-240	13.0755	0.65377	0.653949	6.73941	0.336971	0.335078
-220	13.0122	0.650609	0.653773	6.80355	0.340178	0.336971
-200	12.8488	0.64244	0.650609	6.89327	0.344663	0.340178
-180	12.5947	0.629733	0.64244	6.96579	0.34829	0.344663
-160	12.2633	0.613165	0.629733	7.05416	0.352708	0.34829
-140	11.8739	0.593694	0.613165	7.12087	0.356044	0.352708
-120	11.4351	0.571754	0.593694	7.16487	0.358244	0.356044
-100	10.9797	0.548986	0.571754	7.23718	0.361859	0.358244
-80	10.5564	0.527822	0.548986	7.28621	0.364311	0.361859
-60	10.232	0.511598	0.527822	7.33602	0.366801	0.364311
-40	10.0389	0.501943	0.511598	7.37321	0.368661	0.366801
-20	9.95814	0.497907	0.501942	7.43211	0.371606	0.368661
0	9.9817	0.499078	0.4979	7.43951	0.371975	0.371606
20	10.1554	0.507771	0.499085	7.44959	0.372479	0.371975
40	10.4329	0.521646	0.507771	7.42705	0.371352	0.372479
60	10.8129	0.540646	0.521646	7.39437	0.369718	0.371352
80	11.2622	0.56311	0.540646	7.35329	0.367664	0.369718
100	11.7601	0.588007	0.56311	7.29965	0.364982	0.367664
120	12.1958	0.609792	0.588007	7.25612	0.362806	0.364982
140	12.583	0.62915	0.609792	7.19043	0.359522	0.362806
160	12.9245	0.646225	0.62915	7.12908	0.356454	0.359522
180	13.1819	0.659094	0.646225	7.04186	0.352093	0.356454
200	13.3544	0.667721	0.659094	6.96413	0.348206	0.352093
220	13.4273	0.671365	0.667721	6.86318	0.343159	0.348206
240	13.4442	0.672179	0.671336	6.75328	0.337664	0.343159
260	13.3587	0.667907	0.672179	6.64942	0.332471	0.337664
280	13.1699	0.658484	0.667923	6.60187	0.330094	0.332471
300	12.9411	0.647057	0.658497	6.49276	0.324638	0.330094
320	12.6161	0.630807	0.647057	6.38801	0.3194	0.324638
340	12.226	0.611301	0.630807	6.32454	0.316227	0.3194
360	11.7936	0.589678	0.611301	6.21635	0.310817	0.316227
380	11.3122	0.565612	0.589678	6.15081	0.307541	0.310817
400	10.8069	0.540345	0.565612	6.07998	0.303999	0.307541
420	10.294	0.5147	0.540345	6.01052	0.300526	0.303999
440	9.78043	0.489021	0.5147	5.88481	0.29424	0.300526
460	9.2446	0.46223	0.489021	5.85821	0.29291	0.29424
480	8.76993	0.438496	0.46223	5.8543	0.292714	0.29291
500	8.28127	0.414064	0.438496	5.81659	0.29083	0.292715
520	7.89126	0.394563	0.414064	5.78584	0.289292	0.29083
540	7.47103	0.373551	0.394563	5.72412	0.286206	0.289292
560	7.06463	0.353232	0.373551	5.71721	0.285861	0.286206
580	6.71227	0.335614	0.353232	5.665	0.28325	0.285861
600	6.39919	0.31996	0.335614	5.64009	0.282076	0.283321
620	6.11258	0.305629	0.31996	5.60294	0.280147	0.282005
640	5.83013	0.291507	0.305629	5.54588	0.277294	0.280147
660	5.59275	0.279637	0.291507	5.45293	0.272647	0.277294
680	5.40372	0.270091	0.279542	5.37366	0.268683	0.272647
700	5.23848	0.261596	0.269858	5.27555	0.263777	0.268683
720	5.10089	0.255044	0.261923	5.18243	0.259107	0.263763
740	4.97425	0.248712	0.255044	5.12852	0.256426	0.259122
760	4.85573	0.242786	0.248712	5.05684	0.252842	0.256426
780	4.74777	0.237382	0.242779	5.02058	0.251029	0.252842
800	4.66139	0.233063	0.237382	4.98056	0.249028	0.251029
820	4.6284	0.23142	0.23307	4.94945	0.247473	0.249028
840	4.59617	0.229809	0.23142	4.95089	0.247544	0.247473
860	4.54447	0.227223	0.229809	4.90954	0.245477	0.247544
880	4.52272	0.226136	0.227223	4.92873	0.246437	0.245477
900	4.51095	0.225548	0.226136	4.8748	0.24374	0.246437
920	4.50237	0.225119	0.225548	4.81678	0.24083	0.243731
940	4.50413	0.225207	0.225119	4.78715	0.239358	0.240839
960	4.50358	0.225179	0.225207	4.74562	0.237281	0.239358
980	4.51842	0.225921	0.225179	4.74195	0.237098	0.237281
1000	4.5422	0.22711	0.225921	4.74796	0.237398	0.237098
1020	4.5254	0.226269	0.227109	4.72115	0.236057	0.237398
1040	4.53137	0.226569	0.22627	4.71823	0.235911	0.236057
1060	4.55358	0.227679	0.226569	4.68736	0.234368	0.235911
1080	4.58508	0.229254	0.227679	4.66935	0.233468	0.234368
1100	4.6224	0.23112	0.229254	4.63476	0.231737	0.233467
1120	4.64384	0.232192	0.23112	4.6492	0.232459	0.231737
1140	4.6412	0.23206	0.232192	4.62279	0.231138	0.232459
1160	4.68166	0.234083	0.23206	4.62672	0.231335	0.231138
1180	4.71697	0.235849	0.234083	4.62573	0.231286	0.231335
1200	4.7487	0.237435	0.235849	4.55793	0.227896	0.231286
1220	4.7755	0.238775	0.237435	4.58151	0.229053	0.227875
1240	4.80909	0.240454	0.238775	4.52764	0.226382	0.229076
1260	4.81599	0.2408	0.240454	4.56334	0.228167	0.226382
1280	4.83188	0.241594	0.2408	4.5628	0.22814	0.228167
1300	4.88793	0.244396	0.241594	4.56368	0.228184	0.22814
1320	4.90116	0.245058	0.244396	4.61618	0.230809	0.228184
1340	4.90036	0.245018	0.245058	4.65836	0.232918	0.230809
1360	4.93271	0.246635	0.245018	4.6856	0.234272	0.23291
1380	4.94598	0.247299	0.246635	4.70656	0.235328	0.23428
1400	4.94829	0.247415	0.247299	4.75951	0.237975	0.235328
1420	4.99186	0.249593	0.247415	4.76996	0.238498	0.237975
1440	5.0049	0.250245	0.249593	4.80485	0.240242	0.238498
1460	5.03763	0.251881	0.250245	4.81581	0.240791	0.240242
1480	5.07198	0.253599	0.251881	4.88633	0.244316	0.240791
1500	5.09833	0.254917	0.253599	4.90386	0.244912	0.244036
1520	5.09326	0.254663	0.254917	4.92005	0.246002	0.245193
1540	5.11054	0.255527	0.254663	4.982	0.2491	0.246002
1560	5.11947	0.255974	0.255527	5.01832	0.250916	0.2491
1580	5.12729	0.256364	0.255974	5.02886	0.251443	0.250916
1600	5.11725	0.255863	0.256364	5.07207	0.253602	0.251442
1620	5.13338	0.256669	0.255863	5.04724	0.25236	0.253602
1640	5.12175	0.256087	0.256669	5.0752	0.25376	0.252362
1660	5.13557	0.256778	0.256087	5.12177	0.256089	0.25376
1680	5.14238	0.257118	0.256777	5.17444	0.258722	0.256089
1700	5.13455	0.256718	0.257109	5.23597	0.261798	0.258722
1720	5.14275	0.257138	0.256728	5.26098	0.263049	0.261798
1740	5.17496	0.258661	0.257051	5.22966	0.261483	0.263049
1760	5.20174	0.259981	0.258642	5.28059	0.264029	0.261483
1780	5.21013	0.260507	0.260087	5.31003	0.265502	0.264029
1800	5.23369	0.261685	0.260507	5.37429	0.268714	0.265502
1820	5.23244	0.261622	0.261685	5.3486	0.26743	0.268714
1840	5.22729	0.261263	0.261521	5.38176	0.269088	0.26743
1860	5.24989	0.2624	0.26127	5.39629	0.269814	0.269088
1880	5.27066	0.263533	0.262494	5.42619	0.27131	0.269814
1900	5.30429	0.265214	0.263532	5.42679	0.271339	0.27131
1920	5.301	0.26505	0.265214	5.44287	0.272144	0.271339
1940	5.31535	0.265767	0.265049	5.44713	0.272357	0.272144
1960	5.3593	0.267964	0.265767	5.45079	0.272539	0.272357
1980	5.3779	0.268894	0.267964	5.43269	0.271634	0.272539
2000	5.36108	0.268054	0.268894	5.4416	0.27208	0.271634
2020	5.35696	0.267848	0.268054	5.4865	0.274325	0.27208
2040	5.36545	0.268273	0.267848	5.52274	0.276137	0.274325
2060	5.35314	0.267655	0.268271	5.48107	0.274054	0.276137
2080	5.33356	0.266676	0.267655	5.50629	0.275314	0.274054
2100	5.3609	0.268043	0.266676	5.54178	0.277085	0.27531
2120	5.40252	0.270124	0.268043	5.50472	0.275231	0.277085
2140	5.4165	0.270823	0.270124	5.53232	0.276616	0.275236
2160	5.43397	0.271697	0.270823	5.52555	0.276277	0.276616
2180	5.43577	0.271782	0.271692	5.55463	0.277727	0.276273
2200	5.43447	0.271717	0.271782	5.58061	0.279026	0.277727
2220	5.4336	0.271674	0.271717	5.63787	0.281894	0.279031
2240	5.41712	0.270856	0.27168	5.61184	0.280584	0.281886
2260	5.44088	0.272071	0.270883	5.60045	0.280015	0.280584
2280	5.44612	0.272306	0.272044	5.64756	0.28237	0.280015
2300	5.4376	0.27188	0.272306	5.65967	0.282983	0.282378
2320	5.42478	0.271203	0.271844	5.68374	0.284186	0.282983
2340	5.41826	0.270877	0.271203	5.71748	0.285873	0.284186
2360	5.42566	0.271283	0.270913	5.74063	0.287031	0.285873
2380	5.43206	0.271603	0.271283	5.80879	0.29044	0.287032
2400	5.41542	0.270755	0.271587	5.82542	0.29127	0.290439
2420	5.3998	0.26999	0.270771	5.9101	0.295504	0.29127
2440	5.34708	0.267354	0.26999	5.89862	0.294314	0.294888
2460	5.34168	0.267084	0.267354	5.95849	0.297924	0.294931
2480	5.33367	0.266683	0.267084	5.97502	0.298751	0.297924
2500	5.31858	0.265916	0.26667	5.99693	0.299847	0.298751
2520	5.31005	0.265499	0.265926	5.97321	0.29866	0.299847
2540	5.29223	0.264612	0.265503	5.98173	0.299087	0.29866
2560	5.3039	0.265195	0.264612	5.96364	0.298182	0.299087
2580	5.31103	0.265552	0.265195	5.95649	0.297824	0.298182
2600	5.29005	0.264502	0.265552	5.96411	0.298206	0.297824
2620	5.26446	0.263223	0.264502	5.92137	0.296069	0.298206
2640	5.22901	0.261448	0.26322	5.92169	0.296085	0.296069
2660	5.22651	0.261325	0.26145	5.93834	0.296917	0.296085
2680	5.1988	0.25994	0.261325	5.95882	0.297941	0.296917
2700	5.18776	0.259388	0.25994	5.98627	0.299313	0.297941
2720	5.19561	0.259781	0.259388	6.00896	0.300448	0.299313
2740	5.1712	0.258324	0.259545	5.95647	0.297823	0.300448
2760	5.13255	0.256625	0.258558	5.95952	0.297976	0.297823
2780	5.13524	0.25676	0.256625	5.93609	0.296804	0.297976
2800	5.13116	0.256558	0.256762	5.85901	0.292949	0.296803
2820	5.12283	0.256192	0.256609	5.8747	0.293718	0.292934
2840	5.10569	0.255255	0.256112	5.85913	0.292939	0.293718
2860	5.08495	0.254218	0.255255	5.82195	0.29108	0.292939
2880	5.07198	0.253604	0.254253	5.70967	0.285483	0.291097
2900	5.06344	0.253172	0.253599	5.6029	0.280145	0.285483
2920	5.04384	0.252192	0.253172	5.59218	0.279609	0.280145
2940	5.03156	0.251571	0.252185	5.47617	0.273801	0.279601
2960	5.03731	0.251866	0.251578	5.42053	0.271027	0.273808
2980	5.03901	0.25195	0.251866	5.36619	0.26831	0.271027
3000	5.01263	0.250647	0.251966	5.32946	0.266473	0.26831
3020	4.979	0.248949	0.250631	5.2968	0.26484	0.266473
3040	4.97705	0.248852	0.248949	5.27938	0.263969	0.26484
3060	4.9642	0.24821	0.248853	5.23073	0.261536	0.263969
3080	4.96115	0.248056	0.248208	5.19349	0.25966	0.261522
3100	4.97366	0.248682	0.248056	5.22564	0.261204	0.259597
3120	4.97318	0.248655	0.248678	5.21671	0.260758	0.261204
3140	4.98721	0.249358	0.248657	5.23574	0.261787	0.260835
3160	4.99952	0.249974	0.249359	5.24967	0.262484	0.261787
3180	5.02378	0.251187	0.249974	5.23948	0.261974	0.262484
3200	5.04291	0.252146	0.251189	5.24476	0.262238	0.261974
3220	5.00755	0.250376	0.252144	5.27532	0.263766	0.262238
3240	5.00482	0.250241	0.250378	5.27691	0.263846	0.263766
3260	5.01536	0.250768	0.250241	5.27005	0.263503	0.263846
3280	4.99892	0.249946	0.250768	5.31873	0.265936	0.263503
3300	4.99646	0.249823	0.249946	5.31269	0.265634	0.265936
3320	4.98261	0.24913	0.249823	5.37269	0.268634	0.265634
3340	5.00839	0.250356	0.249066	5.38323	0.269161	0.268634
3360	5.0226	0.25113	0.25042	5.38712	0.269356	0.269161
3380	5.04277	0.252139	0.25113	5.44284	0.272142	0.269356
3400	5.0542	0.25271	0.252139	5.42476	0.271238	0.272142
3420	5.03663	0.251831	0.25271	5.40907	0.270453	0.271238
3440	5.04469	0.252205	0.251802	5.45989	0.272994	0.270453
3460	5.02721	0.251328	0.252202	5.41261	0.27063	0.272994
3480	5.03193	0.251597	0.251361	5.44487	0.272243	0.27063
3500	5.02674	0.251337	0.251597	5.48692	0.274346	0.272243
3520	5.00014	0.250007	0.251337	5.50698	0.275349	0.274346
3540	4.99041	0.24952	0.250007	5.52885	0.276442	0.275349
3560	4.97779	0.24889	0.249521	5.56175	0.278088	0.276442
3580	4.95826	0.247913	0.24889	5.61245	0.280623	0.278088
3600	4.95152	0.247576	0.247913	5.67784	0.283892	0.280623
3620	4.95988	0.247994	0.247576	5.73855	0.286916	0.283881
3640	4.93559	0.246779	0.247994	5.76405	0.288194	0.286919
3660	4.93264	0.246632	0.246779	5.80095	0.290036	0.288191
3680	4.91306	0.245634	0.246612	5.83742	0.29186	0.290036
3700	4.89639	0.244819	0.245653	5.84569	0.292284	0.291871
3720	4.92833	0.246417	0.244819	5.82446	0.291223	0.292284
3740	4.93111	0.246555	0.246417	5.81108	0.290554	0.291223
3760	4.96599	0.2483	0.246555	5.7462	0.287306	0.29055
3780	4.9602	0.248011	0.248301	5.72499	0.286249	0.28731
3800	4.96901	0.24845	0.24801	5.71114	0.285557	0.286249
3820	5.00339	0.250168	0.248449	5.75361	0.287681	0.285557
3840	5.04217	0.252109	0.250169	5.73965	0.286975	0.287673
3860	5.06476	0.253238	0.252109	5.72997	0.286491	0.286975
3880	5.08673	0.254337	0.253238	5.70937	0.285461	0.286491
3900	5.10682	0.255341	0.254337	5.67578	0.283789	0.285469
3920	5.12745	0.256373	0.255341	5.6718	0.28359	0.283788
3940	5.13591	0.256795	0.256372	5.66031	0.28301	0.283585
3960	5.14249	0.257124	0.256795	5.58489	0.279239	0.28301
3980	5.12068	0.256027	0.257118	5.62858	0.281424	0.27924
4000	5.13166	0.256583	0.256034	5.66235	0.283117	0.281429
4020	5.12951	0.256472	0.256579	5.57839	0.278919	0.283117
4040	5.10407	0.2552	0.256472	5.5936	0.279675	0.278914
4060	5.09544	0.254772	0.255203	5.57453	0.278711	0.279665
4080	5.0691	0.253455	0.254772	5.55872	0.277935	0.278726
4100	5.06389	0.253191	0.253451	5.56088	0.278044	0.277936
4120	5.09171	0.254585	0.253195	5.53266	0.276633	0.278044
4140	5.10058	0.255029	0.254585	5.46649	0.273324	0.276633
4160	5.10203	0.255102	0.255029	5.45589	0.272795	0.273324
4180	5.12908	0.256454	0.255102	5.3992	0.269959	0.272794
4200	5.14825	0.257412	0.256454	5.39245	0.269622	0.26996
4220	5.15028	0.257514	0.257412	5.31228	0.265614	0.269622
4240	5.16254	0.258127	0.257514	5.30402	0.265201	0.265614
4260	5.17924	0.258962	0.258127	5.30859	0.265429	0.265201
4280	5.18644	0.259324	0.258964	5.28499	0.26425	0.265429
4300	5.18836	0.25942	0.259324	5.34603	0.267301	0.26425
4320	5.20296	0.260141	0.259411	5.29037	0.264518	0.267301
4340	5.21324	0.260663	0.260149	5.28794	0.264397	0.264518
4360	5.18173	0.259079	0.260655	5.28341	0.264171	0.264397
4380	5.17188	0.258594	0.259086	5.27533	0.263771	0.264176
4400	5.18296	0.259148	0.258594	5.21878	0.260944	0.263771
4420	5.18085	0.259042	0.259148	5.20504	0.260257	0.260944
4440	5.18525	0.259255	0.259035	5.17821	0.258915	0.260257
4460	5.17165	0.258582	0.259262	5.12291	0.25615	0.258915
4480	5.12964	0.256477	0.258577	5.09407	0.254708	0.25615
4500	5.16004	0.257999	0.256479	5.06037	0.253019	0.254703
4520	5.17549	0.258775	0.258002	5.02939	0.251469	0.253019
4540	5.2059	0.260295	0.258775	5.0048	0.25024	0.251469
4560	5.24236	0.262118	0.260295	4.93788	0.246894	0.25024
4580	5.27209	0.263605	0.262118	4.947	0.24735	0.246894
4600	5.32567	0.266284	0.263605	4.89848	0.244924	0.24735
4620	5.3325	0.266625	0.266284	4.87444	0.243722	0.244924
4640	5.3546	0.26773	0.266625	4.81851	0.240926	0.243722
4660	5.41385	0.270693	0.26773	4.78519	0.239259	0.240926
4680	5.4809	0.274045	0.270693	4.73554	0.236777	0.239259
4700	5.50716	0.275358	0.274045	4.69917	0.234959	0.236777
4720	5.54052	0.277031	0.275363	4.74435	0.237217	0.234959
4740	5.54606	0.277303	0.277026	4.70515	0.235258	0.237217
4760	5.5678	0.27839	0.277303	4.75237	0.237618	0.235258
4780	5.58184	0.279092	0.27839	4.75955	0.237978	0.237618
4800	5.61226	0.280613	0.279092	4.79098	0.239549	0.237978
4820	5.60569	0.280285	0.280613	4.82488	0.241244	0.239549
4840	5.57135	0.278567	0.280285	4.84285	0.242143	0.241244
4860	5.54834	0.277417	0.278567	4.8823	0.244182	0.24221
4880	5.52908	0.276454	0.277417	4.89436	0.244714	0.244111
4900	5.54119	0.277057	0.276452	4.95055	0.247523	0.244714
4920	5.52111	0.276046	0.27705	4.92397	0.246194	0.247523
4940	5.50768	0.27538	0.276052	4.91549	0.24577	0.246194
4960	5.49205	0.274604	0.275386	4.9146	0.245726	0.24577
4980	5.4791	0.273948	0.274595	4.89924	0.244962	0.24573
5000	5.48528	0.274272	0.273963	4.90668	0.245334	0.244962

## Sheet: 3b,e
Scatter plot between Tel1, Spo11 signals (mean RPKM per 20-bp bins - 600pb centered on hotspots) and DSB signals (CC-seq - HPM: hits per million mapped reads).
Hotspot name	DSB strenght	Tel1_600bp	Spo11_600bp
Hotspots.sae2D.Cer3H4L2_1535	726.35	42.034	67.0165
Hotspots.sae2D.Cer3H4L2_3105	631.89	33.9391	47.1164
Hotspots.sae2D.Cer3H4L2_638	6667.66	261.82	46.8148
Hotspots.sae2D.Cer3H4L2_2124	1116.64	80.2114	40.7395
Hotspots.sae2D.Cer3H4L2_1688	1090.84	29.8315	38.3593
Hotspots.sae2D.Cer3H4L2_2570	8645.24	276.925	37.2077
Hotspots.sae2D.Cer3H4L2_2750	921.88	48.98	37.168
Hotspots.sae2D.Cer3H4L2_1570	131.19	7.26003	36.7385
Hotspots.sae2D.Cer3H4L2_2694	6270	227.615	36.4625
Hotspots.sae2D.Cer3H4L2_829	2228.81	85.248	36.0039
Hotspots.sae2D.Cer3H4L2_3043	807.5	54.8408	35.9741
Hotspots.sae2D.Cer3H4L2_3554	4763.59	202.377	33.6952
Hotspots.sae2D.Cer3H4L2_385	5444.65	257.43	32.0982
Hotspots.sae2D.Cer3H4L2_262	6851.54	170.562	31.5535
Hotspots.sae2D.Cer3H4L2_2866	116.17	44.1029	30.9137
Hotspots.sae2D.Cer3H4L2_3501	872.45	7.43119	30.4775
Hotspots.sae2D.Cer3H4L2_2261	95.09	8.45455	29.7194
Hotspots.sae2D.Cer3H4L2_2391	3985.88	192.903	28.9125
Hotspots.sae2D.Cer3H4L2_2125	963.49	60.8092	28.7318
Hotspots.sae2D.Cer3H4L2_3185	1165.45	26.8567	28.5164
Hotspots.sae2D.Cer3H4L2_1365	5893.27	196.177	28.1524
Hotspots.sae2D.Cer3H4L2_335	486.83	259.981	27.9149
Hotspots.sae2D.Cer3H4L2_3041	311.76	24.5142	27.7982
Hotspots.sae2D.Cer3H4L2_28	15.06	21.863	27.0322
Hotspots.sae2D.Cer3H4L2_2015	481.76	28.1419	26.9336
Hotspots.sae2D.Cer3H4L2_1900	118.74	22.3783	26.1759
Hotspots.sae2D.Cer3H4L2_2775	359.9	13.1211	25.9951
Hotspots.sae2D.Cer3H4L2_1352	191.13	14.3304	25.8495
Hotspots.sae2D.Cer3H4L2_491	299.68	18.2227	25.5266
Hotspots.sae2D.Cer3H4L2_809	756.99	38.4435	25.4226
Hotspots.sae2D.Cer3H4L2_695	1868.38	65.3634	25.3102
Hotspots.sae2D.Cer3H4L2_1996	22.63	22.2695	25.1146
Hotspots.sae2D.Cer3H4L2_2414	337.99	22.9066	24.9085
Hotspots.sae2D.Cer3H4L2_678	7710.17	149.264	24.7257
Hotspots.sae2D.Cer3H4L2_1261	4636.76	92.0325	24.3701
Hotspots.sae2D.Cer3H4L2_3040	1097.95	50.9986	24.0038
Hotspots.sae2D.Cer3H4L2_3391	29.92	3.1309	23.9273
Hotspots.sae2D.Cer3H4L2_2853	1079.25	17.185	23.7621
Hotspots.sae2D.Cer3H4L2_1542	69.88	3.70803	23.7503
Hotspots.sae2D.Cer3H4L2_3159	3541.16	157.502	23.6654
Hotspots.sae2D.Cer3H4L2_1278	209.83	26.0103	23.444
Hotspots.sae2D.Cer3H4L2_1819	94.33	11.4857	23.0278
Hotspots.sae2D.Cer3H4L2_2127	1249.7	44.1061	22.9958
Hotspots.sae2D.Cer3H4L2_2685	600.9	32.0739	22.9443
Hotspots.sae2D.Cer3H4L2_2138	1104.21	70.8681	22.7358
Hotspots.sae2D.Cer3H4L2_1534	171.38	11.4295	22.6072
Hotspots.sae2D.Cer3H4L2_1041	31.82	-3.3809	22.4646
Hotspots.sae2D.Cer3H4L2_3420	5194.64	148.144	22.2835
Hotspots.sae2D.Cer3H4L2_1468	339.24	21.4531	22.2012
Hotspots.sae2D.Cer3H4L2_1277	198.02	23.2477	22.0773
Hotspots.sae2D.Cer3H4L2_2948	273.5	15.8185	21.9929
Hotspots.sae2D.Cer3H4L2_2079	1660.26	92.977	21.6779
Hotspots.sae2D.Cer3H4L2_295	368.68	31.1977	21.5907
Hotspots.sae2D.Cer3H4L2_2702	128.65	36.564	21.5413
Hotspots.sae2D.Cer3H4L2_2863	5015.05	180.303	21.3565
Hotspots.sae2D.Cer3H4L2_223	2143.57	123.417	21.1341
Hotspots.sae2D.Cer3H4L2_747	106.78	28.0612	21.063
Hotspots.sae2D.Cer3H4L2_1488	5376.48	181.068	21.0503
Hotspots.sae2D.Cer3H4L2_2865	770.14	30.1444	20.8801
Hotspots.sae2D.Cer3H4L2_1826	667.61	40.8639	20.6525
Hotspots.sae2D.Cer3H4L2_905	421.25	8.85187	20.5063
Hotspots.sae2D.Cer3H4L2_3169	487.95	13.9413	20.4515
Hotspots.sae2D.Cer3H4L2_3181	2468.89	96.8815	20.3357
Hotspots.sae2D.Cer3H4L2_1553	365.87	25.4228	20.3133
Hotspots.sae2D.Cer3H4L2_3130	3067.26	126.469	20.0894
Hotspots.sae2D.Cer3H4L2_1586	3176.42	127.335	20.0478
Hotspots.sae2D.Cer3H4L2_752	3856.9	125.588	20.0446
Hotspots.sae2D.Cer3H4L2_2423	143.86	20.3636	20.0347
Hotspots.sae2D.Cer3H4L2_3140	30.28	26.0201	19.8854
Hotspots.sae2D.Cer3H4L2_2195	120.31	6.84935	19.8769
Hotspots.sae2D.Cer3H4L2_674	160.45	14.5833	19.757
Hotspots.sae2D.Cer3H4L2_2667	83	5.35906	19.7172
Hotspots.sae2D.Cer3H4L2_342	2676.95	142.071	19.4918
Hotspots.sae2D.Cer3H4L2_1203	2793.98	151.969	19.361
Hotspots.sae2D.Cer3H4L2_227	864.57	33.6621	19.2838
Hotspots.sae2D.Cer3H4L2_1	13.16	-6.80958	19.2804
Hotspots.sae2D.Cer3H4L2_2901	277.67	14.3845	19.2397
Hotspots.sae2D.Cer3H4L2_3148	89.13	9.36406	19.2291
Hotspots.sae2D.Cer3H4L2_1905	2338.9	87.392	18.8685
Hotspots.sae2D.Cer3H4L2_2055	186.18	10.759	18.7358
Hotspots.sae2D.Cer3H4L2_1808	3229.38	104.783	18.6913
Hotspots.sae2D.Cer3H4L2_2416	397.56	29.0242	18.6373
Hotspots.sae2D.Cer3H4L2_212	294.07	23.0679	18.5442
Hotspots.sae2D.Cer3H4L2_1533	51.28	5.84681	18.4601
Hotspots.sae2D.Cer3H4L2_1572	3143.36	88.4981	18.441
Hotspots.sae2D.Cer3H4L2_1301	565.95	33.82	18.4222
Hotspots.sae2D.Cer3H4L2_715	2326.89	93.8015	18.3498
Hotspots.sae2D.Cer3H4L2_1391	29.66	5.94432	18.2424
Hotspots.sae2D.Cer3H4L2_2159	473.67	-1.31255	18.2006
Hotspots.sae2D.Cer3H4L2_1568	8.47	24.9372	18.1825
Hotspots.sae2D.Cer3H4L2_1074	5150.45	94.9167	18.1256
Hotspots.sae2D.Cer3H4L2_2621	2902.89	106.352	18.0756
Hotspots.sae2D.Cer3H4L2_2122	172.2	41.3239	18.0525
Hotspots.sae2D.Cer3H4L2_2011	18.39	13.3036	18.0019
Hotspots.sae2D.Cer3H4L2_2660	1028.91	45.6272	17.9757
Hotspots.sae2D.Cer3H4L2_2497	33.12	16.9851	17.8858
Hotspots.sae2D.Cer3H4L2_1082	454.14	29.142	17.8755
Hotspots.sae2D.Cer3H4L2_1271	600.42	58.6383	17.8387
Hotspots.sae2D.Cer3H4L2_2736	255.61	14.6694	17.562
Hotspots.sae2D.Cer3H4L2_641	328.2	19.2269	17.5284
Hotspots.sae2D.Cer3H4L2_1784	50.34	23.6268	17.5277
Hotspots.sae2D.Cer3H4L2_1472	266.09	14.7626	17.318
Hotspots.sae2D.Cer3H4L2_2749	406.73	17.0499	17.2638
Hotspots.sae2D.Cer3H4L2_2765	1608.03	36.0991	17.1284
Hotspots.sae2D.Cer3H4L2_3531	154.03	13.4426	17.079
Hotspots.sae2D.Cer3H4L2_536	2209.1	103.338	17.0664
Hotspots.sae2D.Cer3H4L2_218	2752.69	129.635	16.9882
Hotspots.sae2D.Cer3H4L2_1306	7278.13	103.229	16.971
Hotspots.sae2D.Cer3H4L2_1715	3983.94	140.546	16.8263
Hotspots.sae2D.Cer3H4L2_2789	237.02	15.0855	16.7478
Hotspots.sae2D.Cer3H4L2_2346	2614.03	104.306	16.728
Hotspots.sae2D.Cer3H4L2_3284	1481.31	74.748	16.6859
Hotspots.sae2D.Cer3H4L2_3196	2245.85	94.4955	16.664
Hotspots.sae2D.Cer3H4L2_685	178.43	14.4566	16.6352
Hotspots.sae2D.Cer3H4L2_1532	183.99	13.0757	16.6336
Hotspots.sae2D.Cer3H4L2_1712	3677.36	140.564	16.5973
Hotspots.sae2D.Cer3H4L2_274	1769.03	94.9993	16.5832
Hotspots.sae2D.Cer3H4L2_62	103.47	7.39474	16.5513
Hotspots.sae2D.Cer3H4L2_575	91.84	3.19281	16.5207
Hotspots.sae2D.Cer3H4L2_2408	440.48	26.8892	16.4446
Hotspots.sae2D.Cer3H4L2_2388	478.75	31.626	16.3981
Hotspots.sae2D.Cer3H4L2_1692	2770.07	92.788	16.3653
Hotspots.sae2D.Cer3H4L2_1360	701.32	37.5135	16.3497
Hotspots.sae2D.Cer3H4L2_2256	316.2	22.2609	16.2989
Hotspots.sae2D.Cer3H4L2_1404	1404	60.2798	16.1767
Hotspots.sae2D.Cer3H4L2_2252	144.66	15.3964	16.1262
Hotspots.sae2D.Cer3H4L2_1275	1227.56	94.7825	15.9668
Hotspots.sae2D.Cer3H4L2_1697	420.11	25.1771	15.9351
Hotspots.sae2D.Cer3H4L2_1195	3057.64	77.6549	15.9145
Hotspots.sae2D.Cer3H4L2_3586	76.96	13.5932	15.9044
Hotspots.sae2D.Cer3H4L2_2262	163.48	6.97552	15.8432
Hotspots.sae2D.Cer3H4L2_2031	885.88	19.301	15.7887
Hotspots.sae2D.Cer3H4L2_16	113.25	11.5362	15.7806
Hotspots.sae2D.Cer3H4L2_726	1900.44	84.7323	15.7126
Hotspots.sae2D.Cer3H4L2_944	58.58	12.1043	15.4929
Hotspots.sae2D.Cer3H4L2_1625	1344.51	28.9619	15.4921
Hotspots.sae2D.Cer3H4L2_3125	712.62	27.9919	15.4665
Hotspots.sae2D.Cer3H4L2_923	303.73	18.0451	15.4553
Hotspots.sae2D.Cer3H4L2_1051	402.98	26.4639	15.4507
Hotspots.sae2D.Cer3H4L2_744	2613.58	116.571	15.1626
Hotspots.sae2D.Cer3H4L2_2606	98.72	5.58771	15.069
Hotspots.sae2D.Cer3H4L2_2123	308.6	36.3111	14.948
Hotspots.sae2D.Cer3H4L2_2658	292.85	11.2375	14.8336
Hotspots.sae2D.Cer3H4L2_329	17.62	8.66406	14.8247
Hotspots.sae2D.Cer3H4L2_3115	920.09	59.0354	14.7933
Hotspots.sae2D.Cer3H4L2_3222	2617.51	113.974	14.7302
Hotspots.sae2D.Cer3H4L2_2780	388.74	16.7966	14.7046
Hotspots.sae2D.Cer3H4L2_1909	1133.33	85.9505	14.6954
Hotspots.sae2D.Cer3H4L2_2950	378.59	20.3402	14.6504
Hotspots.sae2D.Cer3H4L2_1345	2073.14	99.7642	14.5903
Hotspots.sae2D.Cer3H4L2_943	564.97	34.0739	14.5407
Hotspots.sae2D.Cer3H4L2_1024	1476.86	63.6537	14.5378
Hotspots.sae2D.Cer3H4L2_1918	453.96	18.1729	14.5278
Hotspots.sae2D.Cer3H4L2_1491	113.96	25.8968	14.5196
Hotspots.sae2D.Cer3H4L2_981	1459.7	57.6339	14.4494
Hotspots.sae2D.Cer3H4L2_47	1230.69	60.3239	14.4327
Hotspots.sae2D.Cer3H4L2_2902	709.73	37.7745	14.2755
Hotspots.sae2D.Cer3H4L2_3180	51.63	16.7675	14.2368
Hotspots.sae2D.Cer3H4L2_2182	46.77	-1.46377	14.2368
Hotspots.sae2D.Cer3H4L2_2699	398.92	24.2839	14.191
Hotspots.sae2D.Cer3H4L2_1539	664.55	29.0164	14.1521
Hotspots.sae2D.Cer3H4L2_2331	16.39	3.23171	14.1343
Hotspots.sae2D.Cer3H4L2_1469	1242.69	81.8345	14.1246
Hotspots.sae2D.Cer3H4L2_739	212.2	26.1038	14.1221
Hotspots.sae2D.Cer3H4L2_2253	117.81	8.22548	14.06
Hotspots.sae2D.Cer3H4L2_1551	38.1	6.54129	14.0399
Hotspots.sae2D.Cer3H4L2_3151	626.81	33.1047	14.0075
Hotspots.sae2D.Cer3H4L2_1489	323.85	95.8065	13.9058
Hotspots.sae2D.Cer3H4L2_717	0.12	19.9697	13.9002
Hotspots.sae2D.Cer3H4L2_111	375.51	18.9199	13.8625
Hotspots.sae2D.Cer3H4L2_405	440.63	32.3639	13.8267
Hotspots.sae2D.Cer3H4L2_3533	608.32	39.2702	13.8001
Hotspots.sae2D.Cer3H4L2_2663	127.9	9.90942	13.697
Hotspots.sae2D.Cer3H4L2_2409	415.14	37.3187	13.6888
Hotspots.sae2D.Cer3H4L2_260	254.75	18.9041	13.6555
Hotspots.sae2D.Cer3H4L2_2528	1032.49	57.9371	13.6548
Hotspots.sae2D.Cer3H4L2_640	807.67	33.0815	13.6298
Hotspots.sae2D.Cer3H4L2_353	25.2	0.453903	13.5358
Hotspots.sae2D.Cer3H4L2_87	938.61	30.9449	13.5349
Hotspots.sae2D.Cer3H4L2_1208	398.25	19.1083	13.5254
Hotspots.sae2D.Cer3H4L2_554	231.53	10.3675	13.4771
Hotspots.sae2D.Cer3H4L2_1294	136.55	1.82735	13.455
Hotspots.sae2D.Cer3H4L2_2981	105.73	6.20274	13.442
Hotspots.sae2D.Cer3H4L2_2657	1527.09	66.6253	13.3632
Hotspots.sae2D.Cer3H4L2_2684	1657.98	59.6928	13.345
Hotspots.sae2D.Cer3H4L2_1056	142.23	8.45674	13.3036
Hotspots.sae2D.Cer3H4L2_3451	2649.19	166.476	13.2991
Hotspots.sae2D.Cer3H4L2_2633	108.46	7.25158	13.2699
Hotspots.sae2D.Cer3H4L2_208	48.59	15.3681	13.2301
Hotspots.sae2D.Cer3H4L2_1226	70.6	3.86342	13.155
Hotspots.sae2D.Cer3H4L2_1830	178.97	15.8387	13.1528
Hotspots.sae2D.Cer3H4L2_3000	315.16	-3.4409	13.0902
Hotspots.sae2D.Cer3H4L2_833	679.94	34.729	13.0876
Hotspots.sae2D.Cer3H4L2_1902	1807.72	87.0135	13.0671
Hotspots.sae2D.Cer3H4L2_2786	2504.39	45.8472	13.0437
Hotspots.sae2D.Cer3H4L2_2688	123.08	33.3697	13.0074
Hotspots.sae2D.Cer3H4L2_2276	1220.58	49.9819	12.9822
Hotspots.sae2D.Cer3H4L2_3339	430.43	23.5323	12.9724
Hotspots.sae2D.Cer3H4L2_1175	428.89	25.2273	12.9452
Hotspots.sae2D.Cer3H4L2_3518	2809.84	40.6607	12.8858
Hotspots.sae2D.Cer3H4L2_1626	47.4	10.3271	12.8175
Hotspots.sae2D.Cer3H4L2_294	78.77	21.5941	12.7828
Hotspots.sae2D.Cer3H4L2_1594	278.47	18.2028	12.7748
Hotspots.sae2D.Cer3H4L2_733	1622.84	46.6141	12.7335
Hotspots.sae2D.Cer3H4L2_3458	23.17	14.6164	12.7319
Hotspots.sae2D.Cer3H4L2_3298	58.04	5.30135	12.7195
Hotspots.sae2D.Cer3H4L2_2554	415.27	28.4019	12.6833
Hotspots.sae2D.Cer3H4L2_992	1352.45	51.2885	12.6801
Hotspots.sae2D.Cer3H4L2_2887	779.15	37.1137	12.6593
Hotspots.sae2D.Cer3H4L2_2482	178.99	8.56958	12.5679
Hotspots.sae2D.Cer3H4L2_2638	60.78	4.44148	12.5413
Hotspots.sae2D.Cer3H4L2_1258	873.34	17.8355	12.4998
Hotspots.sae2D.Cer3H4L2_479	381.69	26.53	12.4995
Hotspots.sae2D.Cer3H4L2_773	527.06	31.7055	12.4455
Hotspots.sae2D.Cer3H4L2_384	197.92	123.461	12.3195
Hotspots.sae2D.Cer3H4L2_1552	84.2	5.35539	12.3101
Hotspots.sae2D.Cer3H4L2_2555	765.08	30.0462	12.3047
Hotspots.sae2D.Cer3H4L2_3406	822.03	38.1603	12.2751
Hotspots.sae2D.Cer3H4L2_1543	73.39	6.84268	12.2028
Hotspots.sae2D.Cer3H4L2_2963	40.33	11.3572	12.185
Hotspots.sae2D.Cer3H4L2_2550	317.6	21.5496	12.1782
Hotspots.sae2D.Cer3H4L2_1612	171	6.62568	12.1682
Hotspots.sae2D.Cer3H4L2_490	777.68	36.3323	12.1408
Hotspots.sae2D.Cer3H4L2_2624	1854.11	56.2839	12.1388
Hotspots.sae2D.Cer3H4L2_1336	2331.26	90.1963	12.1372
Hotspots.sae2D.Cer3H4L2_2415	261.02	23.8214	12.1048
Hotspots.sae2D.Cer3H4L2_1172	219.06	9.457	12.103
Hotspots.sae2D.Cer3H4L2_1053	24.95	10.9707	12.0524
Hotspots.sae2D.Cer3H4L2_1623	49.22	3.91374	12.0292
Hotspots.sae2D.Cer3H4L2_162	595.34	48.8048	11.9915
Hotspots.sae2D.Cer3H4L2_775	200.92	14.3089	11.9866
Hotspots.sae2D.Cer3H4L2_471	114.04	9.49881	11.9746
Hotspots.sae2D.Cer3H4L2_3174	124.11	6.21945	11.9435
Hotspots.sae2D.Cer3H4L2_296	349.01	23.5655	11.9425
Hotspots.sae2D.Cer3H4L2_1908	2046.48	89.6739	11.9297
Hotspots.sae2D.Cer3H4L2_2481	130.51	3.73748	11.8573
Hotspots.sae2D.Cer3H4L2_645	319.07	21.6689	11.8122
Hotspots.sae2D.Cer3H4L2_3444	1524.76	23.3438	11.8081
Hotspots.sae2D.Cer3H4L2_1107	260.92	22.8161	11.8066
Hotspots.sae2D.Cer3H4L2_1238	257.17	9.4181	11.805
Hotspots.sae2D.Cer3H4L2_1848	2043.21	73.732	11.743
Hotspots.sae2D.Cer3H4L2_2043	1024.17	57.716	11.7084
Hotspots.sae2D.Cer3H4L2_2033	622.22	33.889	11.6872
Hotspots.sae2D.Cer3H4L2_3436	1471.4	56.0852	11.6341
Hotspots.sae2D.Cer3H4L2_3532	35.23	21.2177	11.631
Hotspots.sae2D.Cer3H4L2_1971	314.2	15.4617	11.602
Hotspots.sae2D.Cer3H4L2_41	780.08	40.4425	11.5761
Hotspots.sae2D.Cer3H4L2_2637	1316.8	42.5469	11.5395
Hotspots.sae2D.Cer3H4L2_542	314.99	13.7914	11.5319
Hotspots.sae2D.Cer3H4L2_1260	185.57	23.4808	11.5132
Hotspots.sae2D.Cer3H4L2_1842	1804.01	54.0991	11.5083
Hotspots.sae2D.Cer3H4L2_217	319.38	40.3136	11.466
Hotspots.sae2D.Cer3H4L2_1541	983.06	56.4012	11.4359
Hotspots.sae2D.Cer3H4L2_1358	1487.03	63.0058	11.4303
Hotspots.sae2D.Cer3H4L2_740	54.3	19.3073	11.4211
Hotspots.sae2D.Cer3H4L2_2133	171.1	9.39877	11.4156
Hotspots.sae2D.Cer3H4L2_3529	431.15	35.1779	11.3285
Hotspots.sae2D.Cer3H4L2_683	25.54	7.62048	11.3199
Hotspots.sae2D.Cer3H4L2_2016	336.04	26.8346	11.3022
Hotspots.sae2D.Cer3H4L2_2332	36.58	7.75955	11.2638
Hotspots.sae2D.Cer3H4L2_2903	245.47	28.3639	11.2496
Hotspots.sae2D.Cer3H4L2_973	1231.06	69.0142	11.2465
Hotspots.sae2D.Cer3H4L2_781	130.49	18.182	11.2443
Hotspots.sae2D.Cer3H4L2_1019	1728.26	79.4899	11.2425
Hotspots.sae2D.Cer3H4L2_2367	764.54	11.249	11.2148
Hotspots.sae2D.Cer3H4L2_3578	1498.36	42.8459	11.2059
Hotspots.sae2D.Cer3H4L2_1786	530.54	68.0941	11.1761
Hotspots.sae2D.Cer3H4L2_3042	171.33	30.0855	11.1683
Hotspots.sae2D.Cer3H4L2_1311	1814.18	45.4621	11.1105
Hotspots.sae2D.Cer3H4L2_2448	776.89	13.0755	11.094
Hotspots.sae2D.Cer3H4L2_1264	1006.87	52.5249	11.0675
Hotspots.sae2D.Cer3H4L2_672	345.33	15.2446	11.0569
Hotspots.sae2D.Cer3H4L2_2505	155.39	11.4422	11.0475
Hotspots.sae2D.Cer3H4L2_1821	1394.13	79.9688	11.0441
Hotspots.sae2D.Cer3H4L2_61	32.37	9.27274	11.0424
Hotspots.sae2D.Cer3H4L2_677	45.58	63.3475	11.0305
Hotspots.sae2D.Cer3H4L2_2217	166.07	14.6246	11.0205
Hotspots.sae2D.Cer3H4L2_2790	51.04	2.2679	10.9832
Hotspots.sae2D.Cer3H4L2_2531	303.65	22.8105	10.9725
Hotspots.sae2D.Cer3H4L2_3220	1289.76	82.9593	10.9294
Hotspots.sae2D.Cer3H4L2_3297	826.73	15.2918	10.8954
Hotspots.sae2D.Cer3H4L2_1382	498.9	49.8989	10.8772
Hotspots.sae2D.Cer3H4L2_1922	1515.15	64.8628	10.8683
Hotspots.sae2D.Cer3H4L2_3036	1625.88	59.244	10.828
Hotspots.sae2D.Cer3H4L2_1899	898.41	46.1484	10.8155
Hotspots.sae2D.Cer3H4L2_2825	1403.72	91.2929	10.8112
Hotspots.sae2D.Cer3H4L2_1016	203.89	10.7979	10.8104
Hotspots.sae2D.Cer3H4L2_3051	4370.08	120.539	10.794
Hotspots.sae2D.Cer3H4L2_1859	3259.89	76.8303	10.7535
Hotspots.sae2D.Cer3H4L2_2661	165.9	8.89903	10.7459
Hotspots.sae2D.Cer3H4L2_458	896.44	36.6267	10.7119
Hotspots.sae2D.Cer3H4L2_1121	505.86	32.859	10.6908
Hotspots.sae2D.Cer3H4L2_617	1153.01	32.9074	10.6892
Hotspots.sae2D.Cer3H4L2_1573	47.52	24.0294	10.6795
Hotspots.sae2D.Cer3H4L2_453	456.6	16.0001	10.6617
Hotspots.sae2D.Cer3H4L2_1967	154.61	12.213	10.6365
Hotspots.sae2D.Cer3H4L2_2330	1532.6	66.9376	10.6339
Hotspots.sae2D.Cer3H4L2_3386	100.07	5.45213	10.6069
Hotspots.sae2D.Cer3H4L2_601	607.49	33.2827	10.6044
Hotspots.sae2D.Cer3H4L2_525	210.66	11.7715	10.601
Hotspots.sae2D.Cer3H4L2_154	2591.71	114.476	10.5877
Hotspots.sae2D.Cer3H4L2_667	1142.74	56.0272	10.5877
Hotspots.sae2D.Cer3H4L2_1058	287.37	14.7835	10.5715
Hotspots.sae2D.Cer3H4L2_534	865.91	32.3525	10.5607
Hotspots.sae2D.Cer3H4L2_1823	1419.31	35.1415	10.5486
Hotspots.sae2D.Cer3H4L2_3521	751.85	61.4526	10.5229
Hotspots.sae2D.Cer3H4L2_1174	1495.78	65.1065	10.5025
Hotspots.sae2D.Cer3H4L2_3561	60.35	3.37248	10.5007
Hotspots.sae2D.Cer3H4L2_616	1073.35	70.9239	10.4732
Hotspots.sae2D.Cer3H4L2_261	794.05	39.2343	10.4685
Hotspots.sae2D.Cer3H4L2_478	122.13	11.9115	10.4485
Hotspots.sae2D.Cer3H4L2_3267	32.2	4.46865	10.4408
Hotspots.sae2D.Cer3H4L2_27	705.76	39.5636	10.4392
Hotspots.sae2D.Cer3H4L2_1209	601.89	28.986	10.4266
Hotspots.sae2D.Cer3H4L2_304	67.42	3.86126	10.4082
Hotspots.sae2D.Cer3H4L2_1405	232.12	34.1644	10.4079
Hotspots.sae2D.Cer3H4L2_2788	54.25	3.18903	10.402
Hotspots.sae2D.Cer3H4L2_716	1124.2	44.5789	10.4012
Hotspots.sae2D.Cer3H4L2_3160	672.73	36.5309	10.375
Hotspots.sae2D.Cer3H4L2_3068	2397.69	125.761	10.3624
Hotspots.sae2D.Cer3H4L2_35	32.34	11.142	10.3609
Hotspots.sae2D.Cer3H4L2_1119	921.89	11.3259	10.3594
Hotspots.sae2D.Cer3H4L2_855	2932.62	63.9319	10.3539
Hotspots.sae2D.Cer3H4L2_2962	77.74	8.66868	10.3214
Hotspots.sae2D.Cer3H4L2_408	38.6	15.4713	10.3141
Hotspots.sae2D.Cer3H4L2_1075	54.9	12.0047	10.3066
Hotspots.sae2D.Cer3H4L2_2360	156.3	8.0811	10.2991
Hotspots.sae2D.Cer3H4L2_23	454.21	22.8199	10.2836
Hotspots.sae2D.Cer3H4L2_810	1089.24	49.0747	10.2564
Hotspots.sae2D.Cer3H4L2_2146	8.63	10.0858	10.2483
Hotspots.sae2D.Cer3H4L2_2059	1488.3	68.7321	10.2411
Hotspots.sae2D.Cer3H4L2_2126	90.68	11.2776	10.2292
Hotspots.sae2D.Cer3H4L2_2957	277.85	17.4426	10.2192
Hotspots.sae2D.Cer3H4L2_958	687.14	28.5786	10.203
Hotspots.sae2D.Cer3H4L2_2074	884.68	28.7593	10.1942
Hotspots.sae2D.Cer3H4L2_631	318.34	11.4364	10.1662
Hotspots.sae2D.Cer3H4L2_1486	525.78	25.9863	10.1579
Hotspots.sae2D.Cer3H4L2_203	600.77	41.8287	10.1528
Hotspots.sae2D.Cer3H4L2_2807	137.63	13.7897	10.1502
Hotspots.sae2D.Cer3H4L2_3523	2537.11	62.925	10.1261
Hotspots.sae2D.Cer3H4L2_529	1345.55	51.9537	10.1197
Hotspots.sae2D.Cer3H4L2_3239	207.99	13.6315	10.1187
Hotspots.sae2D.Cer3H4L2_2670	106.47	10.0428	10.1039
Hotspots.sae2D.Cer3H4L2_1622	51.44	4.71826	10.0893
Hotspots.sae2D.Cer3H4L2_1413	481.71	11.51	10.0549
Hotspots.sae2D.Cer3H4L2_2137	92.29	13.493	10.0136
Hotspots.sae2D.Cer3H4L2_2630	82.81	8.90365	9.98023
Hotspots.sae2D.Cer3H4L2_502	88.36	16.8142	9.98016
Hotspots.sae2D.Cer3H4L2_2599	233.41	10.6226	9.96748
Hotspots.sae2D.Cer3H4L2_2376	368.92	11.3782	9.95761
Hotspots.sae2D.Cer3H4L2_3469	322.58	22.1879	9.95429
Hotspots.sae2D.Cer3H4L2_2858	362.65	26.3788	9.91955
Hotspots.sae2D.Cer3H4L2_510	241.35	6.35971	9.89623
Hotspots.sae2D.Cer3H4L2_1318	52.05	1.312	9.87932
Hotspots.sae2D.Cer3H4L2_489	555.33	33.1892	9.86148
Hotspots.sae2D.Cer3H4L2_1285	2769.54	37.6526	9.85361
Hotspots.sae2D.Cer3H4L2_1934	32.14	7.98713	9.82574
Hotspots.sae2D.Cer3H4L2_2794	197.34	4.50765	9.82161
Hotspots.sae2D.Cer3H4L2_2441	79.13	3.00455	9.81765
Hotspots.sae2D.Cer3H4L2_293	113.43	10.9695	9.81355
Hotspots.sae2D.Cer3H4L2_2682	1547.43	56.3796	9.80087
Hotspots.sae2D.Cer3H4L2_1828	77.02	8.43955	9.79294
Hotspots.sae2D.Cer3H4L2_390	180.55	16.7004	9.77268
Hotspots.sae2D.Cer3H4L2_797	1805.28	52.1503	9.76148
Hotspots.sae2D.Cer3H4L2_281	3598.3	95.382	9.75097
Hotspots.sae2D.Cer3H4L2_2218	17.08	0.286419	9.74845
Hotspots.sae2D.Cer3H4L2_68	2457.87	44.787	9.74055
Hotspots.sae2D.Cer3H4L2_1244	258.23	14.8308	9.717
Hotspots.sae2D.Cer3H4L2_2707	286.34	16.6258	9.71255
Hotspots.sae2D.Cer3H4L2_3470	1375.22	60.9531	9.71206
Hotspots.sae2D.Cer3H4L2_1589	421.27	17.6054	9.70113
Hotspots.sae2D.Cer3H4L2_1783	256.48	16.2972	9.69919
Hotspots.sae2D.Cer3H4L2_3587	422.29	34.6886	9.6971
Hotspots.sae2D.Cer3H4L2_1901	87.08	18.5817	9.67829
Hotspots.sae2D.Cer3H4L2_1839	1105.85	37.9473	9.65845
Hotspots.sae2D.Cer3H4L2_3589	20.01	1.35568	9.63506
Hotspots.sae2D.Cer3H4L2_1499	35.63	4.12845	9.63477
Hotspots.sae2D.Cer3H4L2_2700	145.83	9.03719	9.62687
Hotspots.sae2D.Cer3H4L2_86	205.29	10.2879	9.62174
Hotspots.sae2D.Cer3H4L2_2007	935.53	26.3315	9.61832
Hotspots.sae2D.Cer3H4L2_2245	2363.23	50.3837	9.61819
Hotspots.sae2D.Cer3H4L2_3374	835.68	29.8222	9.60894
Hotspots.sae2D.Cer3H4L2_3459	443.73	31.8082	9.60206
Hotspots.sae2D.Cer3H4L2_1927	1818.42	54.5254	9.59671
Hotspots.sae2D.Cer3H4L2_1961	284.23	28.4057	9.58442
Hotspots.sae2D.Cer3H4L2_466	672.97	16.8885	9.5789
Hotspots.sae2D.Cer3H4L2_1349	630.03	43.7427	9.56594
Hotspots.sae2D.Cer3H4L2_3178	217.5	11.8886	9.56432
Hotspots.sae2D.Cer3H4L2_3429	51.04	5.34319	9.55958
Hotspots.sae2D.Cer3H4L2_774	10.24	12.0965	9.55087
Hotspots.sae2D.Cer3H4L2_1385	262.76	26.1115	9.54116
Hotspots.sae2D.Cer3H4L2_2634	126.41	13.4535	9.53245
Hotspots.sae2D.Cer3H4L2_854	634.77	33.8767	9.47635
Hotspots.sae2D.Cer3H4L2_2483	465.29	34.6779	9.47481
Hotspots.sae2D.Cer3H4L2_779	1995.44	80.2181	9.47126
Hotspots.sae2D.Cer3H4L2_1108	1681.28	64.8079	9.45161
Hotspots.sae2D.Cer3H4L2_1833	1841.31	60.7007	9.41442
Hotspots.sae2D.Cer3H4L2_2496	10.53	4.31639	9.41119
Hotspots.sae2D.Cer3H4L2_852	487.66	39.434	9.36874
Hotspots.sae2D.Cer3H4L2_3163	19.85	11.4458	9.36629
Hotspots.sae2D.Cer3H4L2_2751	85.63	11.149	9.36381
Hotspots.sae2D.Cer3H4L2_2781	113.23	15.6009	9.35871
Hotspots.sae2D.Cer3H4L2_3517	856.06	44.2758	9.3559
Hotspots.sae2D.Cer3H4L2_1466	2106.4	69.5634	9.34761
Hotspots.sae2D.Cer3H4L2_1022	936.67	24.2708	9.33455
Hotspots.sae2D.Cer3H4L2_3067	68.4	21.6407	9.32658
Hotspots.sae2D.Cer3H4L2_1593	112.84	9.81658	9.29458
Hotspots.sae2D.Cer3H4L2_3595	79.01	3.33374	9.29332
Hotspots.sae2D.Cer3H4L2_1633	118.55	8.27755	9.26094
Hotspots.sae2D.Cer3H4L2_2875	238.57	12.6116	9.21652
Hotspots.sae2D.Cer3H4L2_2793	4.19	17.8044	9.19616
Hotspots.sae2D.Cer3H4L2_1323	1103.49	39.7562	9.18384
Hotspots.sae2D.Cer3H4L2_2527	143.84	15.6145	9.16061
Hotspots.sae2D.Cer3H4L2_2600	1184.03	63.401	9.13797
Hotspots.sae2D.Cer3H4L2_2784	216.63	12.3345	9.13726
Hotspots.sae2D.Cer3H4L2_1550	111.12	11.3215	9.12852
Hotspots.sae2D.Cer3H4L2_1558	83.14	11.5008	9.12765
Hotspots.sae2D.Cer3H4L2_29	527.21	16.5856	9.11961
Hotspots.sae2D.Cer3H4L2_2507	155.05	7.84968	9.11387
Hotspots.sae2D.Cer3H4L2_2885	468.34	28.9479	9.09181
Hotspots.sae2D.Cer3H4L2_213	839.68	60.4679	9.08529
Hotspots.sae2D.Cer3H4L2_72	99.74	7.25032	9.07258
Hotspots.sae2D.Cer3H4L2_2184	669.19	15.7412	9.0531
Hotspots.sae2D.Cer3H4L2_209	889.79	33.9932	9.04006
Hotspots.sae2D.Cer3H4L2_729	434.69	20.7729	9.03132
Hotspots.sae2D.Cer3H4L2_1904	452.63	43.1841	9.02165
Hotspots.sae2D.Cer3H4L2_1916	1164.01	31.832	9.01203
Hotspots.sae2D.Cer3H4L2_2791	708.08	30.5599	8.99694
Hotspots.sae2D.Cer3H4L2_1393	110.15	8.04642	8.99087
Hotspots.sae2D.Cer3H4L2_1985	434.13	18.6419	8.9869
Hotspots.sae2D.Cer3H4L2_2120	206.94	29.2778	8.96435
Hotspots.sae2D.Cer3H4L2_1387	562.5	35.1897	8.94771
Hotspots.sae2D.Cer3H4L2_3592	306.8	5.24232	8.93255
Hotspots.sae2D.Cer3H4L2_2399	42.89	4.53432	8.93171
Hotspots.sae2D.Cer3H4L2_1571	75.6	11.6134	8.92671
Hotspots.sae2D.Cer3H4L2_2069	547.31	29.5938	8.91739
Hotspots.sae2D.Cer3H4L2_3285	99.18	10.6746	8.90826
Hotspots.sae2D.Cer3H4L2_2952	363.42	20.0212	8.89448
Hotspots.sae2D.Cer3H4L2_2568	368.55	22.1934	8.87942
Hotspots.sae2D.Cer3H4L2_1810	516.5	34.781	8.8749
Hotspots.sae2D.Cer3H4L2_1666	45.43	1.88442	8.83619
Hotspots.sae2D.Cer3H4L2_1886	308.51	14.7121	8.83429
Hotspots.sae2D.Cer3H4L2_383	1029.68	81.2026	8.82984
Hotspots.sae2D.Cer3H4L2_866	1117.7	56.7619	8.82313
Hotspots.sae2D.Cer3H4L2_1378	499.47	24.1775	8.81439
Hotspots.sae2D.Cer3H4L2_2194	370.28	23.3182	8.77735
Hotspots.sae2D.Cer3H4L2_1814	175.37	10.7611	8.76871
Hotspots.sae2D.Cer3H4L2_43	538.06	28.2989	8.76871
Hotspots.sae2D.Cer3H4L2_2269	231.6	23.4641	8.76729
Hotspots.sae2D.Cer3H4L2_1106	268.34	36.3748	8.7649
Hotspots.sae2D.Cer3H4L2_1282	1554.2	40.6516	8.73884
Hotspots.sae2D.Cer3H4L2_3299	459.99	11.9232	8.73074
Hotspots.sae2D.Cer3H4L2_675	342.76	34.9908	8.72203
Hotspots.sae2D.Cer3H4L2_890	2166.08	36.7738	8.72158
Hotspots.sae2D.Cer3H4L2_3050	2167.45	78.7916	8.72045
Hotspots.sae2D.Cer3H4L2_2577	937.12	26.6221	8.70345
Hotspots.sae2D.Cer3H4L2_136	543.62	30.1591	8.69248
Hotspots.sae2D.Cer3H4L2_2854	175.13	21.883	8.6591
Hotspots.sae2D.Cer3H4L2_2487	146.62	0.268194	8.65784
Hotspots.sae2D.Cer3H4L2_1906	385.89	49.8628	8.63887
Hotspots.sae2D.Cer3H4L2_2521	181.08	10.7897	8.63671
Hotspots.sae2D.Cer3H4L2_2049	1578.14	49.0161	8.63116
Hotspots.sae2D.Cer3H4L2_589	1623.68	71.8684	8.62881
Hotspots.sae2D.Cer3H4L2_3095	136.29	14.8377	8.62139
Hotspots.sae2D.Cer3H4L2_1958	175.17	29.6921	8.61942
Hotspots.sae2D.Cer3H4L2_1509	181.52	13.8278	8.61768
Hotspots.sae2D.Cer3H4L2_1855	1002.6	58.0658	8.60961
Hotspots.sae2D.Cer3H4L2_2964	93.72	3.12916	8.60135
Hotspots.sae2D.Cer3H4L2_673	337.38	10.8725	8.59939
Hotspots.sae2D.Cer3H4L2_1380	1266.33	42.8667	8.57987
Hotspots.sae2D.Cer3H4L2_1005	289.62	14.9375	8.57429
Hotspots.sae2D.Cer3H4L2_738	57.66	4.5679	8.55419
Hotspots.sae2D.Cer3H4L2_3060	1243.01	55.1096	8.53297
Hotspots.sae2D.Cer3H4L2_743	1204.84	96.2919	8.52529
Hotspots.sae2D.Cer3H4L2_1317	1102.66	48.326	8.52229
Hotspots.sae2D.Cer3H4L2_1877	934.43	67.5667	8.51819
Hotspots.sae2D.Cer3H4L2_3238	65.73	4.91258	8.4969
Hotspots.sae2D.Cer3H4L2_3248	1608.64	76.467	8.48503
Hotspots.sae2D.Cer3H4L2_2846	373.13	15.3885	8.48226
Hotspots.sae2D.Cer3H4L2_2840	804.47	35.123	8.4779
Hotspots.sae2D.Cer3H4L2_2832	201.08	14.2839	8.47345
Hotspots.sae2D.Cer3H4L2_1995	130.96	2.40187	8.46097
Hotspots.sae2D.Cer3H4L2_1307	254.36	16.0025	8.45235
Hotspots.sae2D.Cer3H4L2_2792	59.81	4.75455	8.44681
Hotspots.sae2D.Cer3H4L2_1059	34.38	7.15426	8.43513
Hotspots.sae2D.Cer3H4L2_2738	113.87	4.94087	8.43429
Hotspots.sae2D.Cer3H4L2_1827	117.05	11.7608	8.42677
Hotspots.sae2D.Cer3H4L2_1569	54.48	3.20484	8.42529
Hotspots.sae2D.Cer3H4L2_3274	316.51	5.90794	8.39152
Hotspots.sae2D.Cer3H4L2_3463	807.51	25.3944	8.38871
Hotspots.sae2D.Cer3H4L2_2691	239.54	11.5544	8.38652
Hotspots.sae2D.Cer3H4L2_2947	327.11	17.0481	8.37339
Hotspots.sae2D.Cer3H4L2_948	962.47	24.6841	8.33913
Hotspots.sae2D.Cer3H4L2_3179	589.08	26.0515	8.32945
Hotspots.sae2D.Cer3H4L2_30	168.88	22.7809	8.32835
Hotspots.sae2D.Cer3H4L2_1296	475.85	22.919	8.32768
Hotspots.sae2D.Cer3H4L2_1257	599.23	28.1513	8.31848
Hotspots.sae2D.Cer3H4L2_1544	37.5	6.6979	8.31668
Hotspots.sae2D.Cer3H4L2_3362	344.52	20.3158	8.31103
Hotspots.sae2D.Cer3H4L2_2435	812.46	37.6706	8.31013
Hotspots.sae2D.Cer3H4L2_2977	69.71	0.822129	8.30097
Hotspots.sae2D.Cer3H4L2_3241	200.39	12.7156	8.29306
Hotspots.sae2D.Cer3H4L2_2713	40.71	14.9507	8.2809
Hotspots.sae2D.Cer3H4L2_1490	701.69	27.3657	8.28052
Hotspots.sae2D.Cer3H4L2_1554	70.91	3.32406	8.27355
Hotspots.sae2D.Cer3H4L2_1077	749.66	13.7604	8.2201
Hotspots.sae2D.Cer3H4L2_3139	88.15	12.1989	8.20687
Hotspots.sae2D.Cer3H4L2_603	1062.41	54.8949	8.20542
Hotspots.sae2D.Cer3H4L2_2779	131.39	8.18539	8.20087
Hotspots.sae2D.Cer3H4L2_2119	716.98	22.8556	8.20045
Hotspots.sae2D.Cer3H4L2_201	113.15	9.22087	8.19103
Hotspots.sae2D.Cer3H4L2_1470	1152.35	48.2801	8.17868
Hotspots.sae2D.Cer3H4L2_494	1534.74	67.9125	8.17448
Hotspots.sae2D.Cer3H4L2_2014	72.79	3.23952	8.16345
Hotspots.sae2D.Cer3H4L2_2939	1168.08	37.3448	8.1539
Hotspots.sae2D.Cer3H4L2_22	1388.23	21.2686	8.14871
Hotspots.sae2D.Cer3H4L2_834	378.24	13.6775	8.14832
Hotspots.sae2D.Cer3H4L2_1018	35.94	24.9258	8.12558
Hotspots.sae2D.Cer3H4L2_1085	1119.09	17.7497	8.1141
Hotspots.sae2D.Cer3H4L2_761	95.64	18.8722	8.08471
Hotspots.sae2D.Cer3H4L2_3574	1998.12	46.2784	8.07532
Hotspots.sae2D.Cer3H4L2_2021	1074.39	54.0169	8.07406
Hotspots.sae2D.Cer3H4L2_107	309.61	5.98487	8.07248
Hotspots.sae2D.Cer3H4L2_3530	24.05	5.29961	8.07084
Hotspots.sae2D.Cer3H4L2_1251	1036.51	24.0466	8.06861
Hotspots.sae2D.Cer3H4L2_782	788.89	46.8357	8.06168
Hotspots.sae2D.Cer3H4L2_559	1082.83	16.8804	8.038
Hotspots.sae2D.Cer3H4L2_1216	64.85	22.9374	8.03665
Hotspots.sae2D.Cer3H4L2_2039	663.71	20.3342	8.02697
Hotspots.sae2D.Cer3H4L2_2087	1316.48	47.0825	8.02694
Hotspots.sae2D.Cer3H4L2_2686	31.2	4.90152	8.02416
Hotspots.sae2D.Cer3H4L2_2349	120.35	6.33006	8.01965
Hotspots.sae2D.Cer3H4L2_728	666.08	25.3452	7.95406
Hotspots.sae2D.Cer3H4L2_1776	253.19	24.1055	7.94994
Hotspots.sae2D.Cer3H4L2_3135	1158.5	39.1021	7.9361
Hotspots.sae2D.Cer3H4L2_2662	119.7	10.0423	7.93361
Hotspots.sae2D.Cer3H4L2_3143	822.33	16.5842	7.93219
Hotspots.sae2D.Cer3H4L2_2909	73.53	6.12239	7.93187
Hotspots.sae2D.Cer3H4L2_2732	101.91	4.52713	7.93174
Hotspots.sae2D.Cer3H4L2_543	27.58	2.99284	7.92529
Hotspots.sae2D.Cer3H4L2_393	2729.44	95.2776	7.9191
Hotspots.sae2D.Cer3H4L2_656	825.26	40.5757	7.89739
Hotspots.sae2D.Cer3H4L2_930	511.73	35.8495	7.88603
Hotspots.sae2D.Cer3H4L2_676	170.54	22.2391	7.87645
Hotspots.sae2D.Cer3H4L2_1624	11.65	20.2319	7.87529
Hotspots.sae2D.Cer3H4L2_219	725.92	35.4512	7.86345
Hotspots.sae2D.Cer3H4L2_2899	648.93	38.4204	7.85277
Hotspots.sae2D.Cer3H4L2_628	126.32	4.7349	7.84648
Hotspots.sae2D.Cer3H4L2_3138	90.48	5.72381	7.83565
Hotspots.sae2D.Cer3H4L2_3560	1579.08	29.1793	7.8029
Hotspots.sae2D.Cer3H4L2_2498	468.16	18.8836	7.79487
Hotspots.sae2D.Cer3H4L2_705	648.06	40.656	7.78532
Hotspots.sae2D.Cer3H4L2_807	217.02	15.5803	7.77426
Hotspots.sae2D.Cer3H4L2_3236	704.14	18.3699	7.73787
Hotspots.sae2D.Cer3H4L2_1145	47.92	1.00458	7.73035
Hotspots.sae2D.Cer3H4L2_2132	520.78	33.9783	7.72003
Hotspots.sae2D.Cer3H4L2_893	304.64	26.3864	7.71594
Hotspots.sae2D.Cer3H4L2_2490	443.77	34.3785	7.70752
Hotspots.sae2D.Cer3H4L2_1366	70.35	72.6225	7.69855
Hotspots.sae2D.Cer3H4L2_2135	1126.81	34.8078	7.67803
Hotspots.sae2D.Cer3H4L2_2557	183.23	21.0295	7.67568
Hotspots.sae2D.Cer3H4L2_501	250.28	11.954	7.67258
Hotspots.sae2D.Cer3H4L2_3212	119.29	5.28884	7.66287
Hotspots.sae2D.Cer3H4L2_1207	105.43	6.62087	7.65545
Hotspots.sae2D.Cer3H4L2_1694	1111.81	29.9271	7.65006
Hotspots.sae2D.Cer3H4L2_1530	429.39	9.89335	7.63984
Hotspots.sae2D.Cer3H4L2_48	967.38	44.4995	7.63884
Hotspots.sae2D.Cer3H4L2_3385	58.61	11.562	7.63077
Hotspots.sae2D.Cer3H4L2_974	93.12	8.01245	7.61971
Hotspots.sae2D.Cer3H4L2_3515	53.52	15.7441	7.60829
Hotspots.sae2D.Cer3H4L2_1581	79.36	12.4354	7.60761
Hotspots.sae2D.Cer3H4L2_430	64.3	5.58558	7.59626
Hotspots.sae2D.Cer3H4L2_2787	615.35	32.8668	7.57455
Hotspots.sae2D.Cer3H4L2_270	471.44	48.6009	7.55952
Hotspots.sae2D.Cer3H4L2_3197	47.8	3.61258	7.54265
Hotspots.sae2D.Cer3H4L2_1427	25.57	-1.32903	7.53706
Hotspots.sae2D.Cer3H4L2_1478	196.76	5.21039	7.53461
Hotspots.sae2D.Cer3H4L2_3166	92.39	14.0283	7.52639
Hotspots.sae2D.Cer3H4L2_926	1635.55	62.695	7.52277
Hotspots.sae2D.Cer3H4L2_1590	28.43	1.24639	7.49532
Hotspots.sae2D.Cer3H4L2_3453	386.55	32.7292	7.49132
Hotspots.sae2D.Cer3H4L2_2900	138.32	15.2424	7.49106
Hotspots.sae2D.Cer3H4L2_2443	65.85	2.23371	7.48435
Hotspots.sae2D.Cer3H4L2_642	340.48	21.1535	7.47961
Hotspots.sae2D.Cer3H4L2_1972	135.46	20.9837	7.45832
Hotspots.sae2D.Cer3H4L2_2374	304.79	25.561	7.45381
Hotspots.sae2D.Cer3H4L2_1574	28.02	1.80935	7.43726
Hotspots.sae2D.Cer3H4L2_1193	299.03	27.764	7.43684
Hotspots.sae2D.Cer3H4L2_1881	241.45	19.763	7.43535
Hotspots.sae2D.Cer3H4L2_3061	293.49	27.1437	7.43455
Hotspots.sae2D.Cer3H4L2_3568	146.29	9.27277	7.43371
Hotspots.sae2D.Cer3H4L2_1124	48.09	5.32761	7.43255
Hotspots.sae2D.Cer3H4L2_2191	172.6	3.3129	7.42629
Hotspots.sae2D.Cer3H4L2_763	278.15	18.4218	7.41832
Hotspots.sae2D.Cer3H4L2_821	21.47	2.3629	7.4139
Hotspots.sae2D.Cer3H4L2_1014	111.63	3.40655	7.40826
Hotspots.sae2D.Cer3H4L2_2936	1034.48	19.4713	7.40281
Hotspots.sae2D.Cer3H4L2_3175	1336.36	30.3032	7.40029
Hotspots.sae2D.Cer3H4L2_204	1566.91	28.6207	7.3999
Hotspots.sae2D.Cer3H4L2_840	107.02	17.2464	7.39061
Hotspots.sae2D.Cer3H4L2_3161	451.71	20.5443	7.36706
Hotspots.sae2D.Cer3H4L2_1945	749.19	82.7562	7.36265
Hotspots.sae2D.Cer3H4L2_3593	72.48	4.65748	7.35726
Hotspots.sae2D.Cer3H4L2_1693	17	33.3168	7.34742
Hotspots.sae2D.Cer3H4L2_2410	742.99	31.3647	7.34277
Hotspots.sae2D.Cer3H4L2_2782	205.04	27.3585	7.3279
Hotspots.sae2D.Cer3H4L2_2412	785.7	12.4654	7.32352
Hotspots.sae2D.Cer3H4L2_375	153.05	23.6338	7.32261
Hotspots.sae2D.Cer3H4L2_1340	95.67	11.3095	7.3101
Hotspots.sae2D.Cer3H4L2_1454	54.97	4.54806	7.30113
Hotspots.sae2D.Cer3H4L2_1070	51.95	4.38429	7.29126
Hotspots.sae2D.Cer3H4L2_3037	159.07	8.97706	7.24797
Hotspots.sae2D.Cer3H4L2_100	545.4	17.8504	7.22574
Hotspots.sae2D.Cer3H4L2_2965	25.41	7.13435	7.22552
Hotspots.sae2D.Cer3H4L2_1339	229	22.775	7.20997
Hotspots.sae2D.Cer3H4L2_1384	96.27	10.5109	7.20577
Hotspots.sae2D.Cer3H4L2_3291	630.22	17.1979	7.19958
Hotspots.sae2D.Cer3H4L2_1809	53.17	3.83068	7.19832
Hotspots.sae2D.Cer3H4L2_128	268.69	11.3907	7.1901
Hotspots.sae2D.Cer3H4L2_1416	699.39	29.2136	7.18981
Hotspots.sae2D.Cer3H4L2_1424	55.39	3.01129	7.18819
Hotspots.sae2D.Cer3H4L2_3384	1004.09	28.4073	7.18542
Hotspots.sae2D.Cer3H4L2_301	205.78	14.0819	7.17161
Hotspots.sae2D.Cer3H4L2_456	105.16	6.48048	7.167
Hotspots.sae2D.Cer3H4L2_235	70.54	7.50252	7.15265
Hotspots.sae2D.Cer3H4L2_1757	269.95	13.2713	7.14816
Hotspots.sae2D.Cer3H4L2_1290	137.87	10.6734	7.14487
Hotspots.sae2D.Cer3H4L2_2569	109.92	16.4968	7.12823
Hotspots.sae2D.Cer3H4L2_3373	717.69	24.054	7.12642
Hotspots.sae2D.Cer3H4L2_1883	52.36	3.76948	7.1151
Hotspots.sae2D.Cer3H4L2_524	58.05	2.92148	7.09723
Hotspots.sae2D.Cer3H4L2_1316	174.37	14.3799	7.09523
Hotspots.sae2D.Cer3H4L2_3268	225.86	23.5729	7.09061
Hotspots.sae2D.Cer3H4L2_266	707.7	50.6264	7.08774
Hotspots.sae2D.Cer3H4L2_3423	163.36	12.6124	7.08561
Hotspots.sae2D.Cer3H4L2_3314	225.28	3.71106	7.06668
Hotspots.sae2D.Cer3H4L2_82	96.74	7.87571	7.05997
Hotspots.sae2D.Cer3H4L2_54	791.18	8.69845	7.03348
Hotspots.sae2D.Cer3H4L2_1162	53.01	1.664	7.01484
Hotspots.sae2D.Cer3H4L2_1123	31.14	9.09884	7.00939
Hotspots.sae2D.Cer3H4L2_3096	332.05	17.9456	7.00929
Hotspots.sae2D.Cer3H4L2_3158	189.77	11.9739	6.99161
Hotspots.sae2D.Cer3H4L2_2013	116.8	5.69116	6.97561
Hotspots.sae2D.Cer3H4L2_1514	33.56	2.14371	6.97445
Hotspots.sae2D.Cer3H4L2_2644	451.88	13.7868	6.94468
Hotspots.sae2D.Cer3H4L2_611	1205.19	26.5513	6.92945
Hotspots.sae2D.Cer3H4L2_3326	612.87	17.862	6.91761
Hotspots.sae2D.Cer3H4L2_2439	128.34	4.83265	6.91455
Hotspots.sae2D.Cer3H4L2_741	379.6	22.3108	6.91181
Hotspots.sae2D.Cer3H4L2_2810	282.52	17.9495	6.89139
Hotspots.sae2D.Cer3H4L2_300	119.36	13.6972	6.8889
Hotspots.sae2D.Cer3H4L2_1068	1054.17	55.9621	6.88329
Hotspots.sae2D.Cer3H4L2_2785	49.76	14.3214	6.88265
Hotspots.sae2D.Cer3H4L2_1845	582.91	32.6058	6.88006
Hotspots.sae2D.Cer3H4L2_1613	49.64	2.64319	6.87481
Hotspots.sae2D.Cer3H4L2_931	159.24	29.1562	6.87452
Hotspots.sae2D.Cer3H4L2_1989	1253.14	27.9904	6.86694
Hotspots.sae2D.Cer3H4L2_268	2327.14	73.1177	6.86181
Hotspots.sae2D.Cer3H4L2_2559	759.63	29.3922	6.85277
Hotspots.sae2D.Cer3H4L2_3581	92.65	10.6463	6.84616
Hotspots.sae2D.Cer3H4L2_3170	138.96	8.45677	6.84239
Hotspots.sae2D.Cer3H4L2_1536	29.56	1.52158	6.84216
Hotspots.sae2D.Cer3H4L2_1498	266.54	13.9168	6.84197
Hotspots.sae2D.Cer3H4L2_336	6962.01	34.1012	6.83277
Hotspots.sae2D.Cer3H4L2_279	1780.67	51.0651	6.83184
Hotspots.sae2D.Cer3H4L2_357	49.85	-0.145935	6.82765
Hotspots.sae2D.Cer3H4L2_2117	1120.56	35.9467	6.82742
Hotspots.sae2D.Cer3H4L2_2774	34.75	7.13532	6.82065
Hotspots.sae2D.Cer3H4L2_1247	172.44	12.5245	6.811
Hotspots.sae2D.Cer3H4L2_756	130.68	6.19939	6.80403
Hotspots.sae2D.Cer3H4L2_798	131.94	5.44442	6.79787
Hotspots.sae2D.Cer3H4L2_1656	141.27	8.83645	6.79648
Hotspots.sae2D.Cer3H4L2_1157	54.2	8.26058	6.78748
Hotspots.sae2D.Cer3H4L2_94	116.97	3.66332	6.78461
Hotspots.sae2D.Cer3H4L2_482	166.6	11.4027	6.78265
Hotspots.sae2D.Cer3H4L2_457	485.01	26.4244	6.77403
Hotspots.sae2D.Cer3H4L2_2641	648.56	26.297	6.77381
Hotspots.sae2D.Cer3H4L2_127	1373.87	13.7899	6.76752
Hotspots.sae2D.Cer3H4L2_1705	465.03	17.9042	6.75532
Hotspots.sae2D.Cer3H4L2_2518	35.58	1.53784	6.75177
Hotspots.sae2D.Cer3H4L2_3033	951.74	33.408	6.73819
Hotspots.sae2D.Cer3H4L2_3598	2.93	12.5174	6.73813
Hotspots.sae2D.Cer3H4L2_1789	740.8	48.7753	6.72871
Hotspots.sae2D.Cer3H4L2_2655	337.58	20.6697	6.71477
Hotspots.sae2D.Cer3H4L2_403	237.45	17.564	6.70906
Hotspots.sae2D.Cer3H4L2_2956	413.83	19.4447	6.70635
Hotspots.sae2D.Cer3H4L2_844	157.17	4.359	6.68616
Hotspots.sae2D.Cer3H4L2_199	1108.59	50.9024	6.68487
Hotspots.sae2D.Cer3H4L2_283	401.36	20.5297	6.68223
Hotspots.sae2D.Cer3H4L2_553	462.18	19.4053	6.67719
Hotspots.sae2D.Cer3H4L2_2877	56.03	10.2988	6.65932
Hotspots.sae2D.Cer3H4L2_104	289.4	10.3977	6.65929
Hotspots.sae2D.Cer3H4L2_1645	388.89	8.85316	6.658
Hotspots.sae2D.Cer3H4L2_442	367.5	21.3955	6.64661
Hotspots.sae2D.Cer3H4L2_3422	114	13.1621	6.6309
Hotspots.sae2D.Cer3H4L2_1050	82.33	20.1397	6.6251
Hotspots.sae2D.Cer3H4L2_1057	25.55	8.65519	6.62319
Hotspots.sae2D.Cer3H4L2_1015	255.88	18.5188	6.62142
Hotspots.sae2D.Cer3H4L2_605	181.74	10.7011	6.62087
Hotspots.sae2D.Cer3H4L2_3315	49.2	3.29761	6.61239
Hotspots.sae2D.Cer3H4L2_181	39.98	4.3459	6.59742
Hotspots.sae2D.Cer3H4L2_1408	235.81	4.66116	6.5939
Hotspots.sae2D.Cer3H4L2_1925	195.83	16.0838	6.59052
Hotspots.sae2D.Cer3H4L2_1367	291.14	7.16735	6.5789
Hotspots.sae2D.Cer3H4L2_2888	115.01	13.7648	6.57735
Hotspots.sae2D.Cer3H4L2_3454	300.78	20.3115	6.57674
Hotspots.sae2D.Cer3H4L2_3565	115.73	6.44139	6.56981
Hotspots.sae2D.Cer3H4L2_2178	41.94	-0.424645	6.56574
Hotspots.sae2D.Cer3H4L2_2017	191.89	5.67587	6.55013
Hotspots.sae2D.Cer3H4L2_2945	118.47	7.41742	6.54532
Hotspots.sae2D.Cer3H4L2_3556	250.37	18.4118	6.54181
Hotspots.sae2D.Cer3H4L2_1500	71.04	3.42232	6.53716
Hotspots.sae2D.Cer3H4L2_343	216.02	67.2575	6.53532
Hotspots.sae2D.Cer3H4L2_195	342.04	17.4048	6.53335
Hotspots.sae2D.Cer3H4L2_665	589.47	38.2798	6.52406
Hotspots.sae2D.Cer3H4L2_3393	335.68	20.8777	6.49323
Hotspots.sae2D.Cer3H4L2_161	29.27	5.82742	6.47348
Hotspots.sae2D.Cer3H4L2_778	171.51	11.683	6.45577
Hotspots.sae2D.Cer3H4L2_472	44.62	7.02035	6.45474
Hotspots.sae2D.Cer3H4L2_1104	931.55	86.0335	6.43923
Hotspots.sae2D.Cer3H4L2_1770	485.06	12.8571	6.43442
Hotspots.sae2D.Cer3H4L2_3240	49.21	8.06116	6.43319
Hotspots.sae2D.Cer3H4L2_2352	404.78	27.8038	6.42703
Hotspots.sae2D.Cer3H4L2_1787	278.85	26.4451	6.41697
Hotspots.sae2D.Cer3H4L2_3425	133	9.48965	6.41232
Hotspots.sae2D.Cer3H4L2_2934	17.59	1.95577	6.40471
Hotspots.sae2D.Cer3H4L2_2549	701.88	13.6963	6.40452
Hotspots.sae2D.Cer3H4L2_46	37.28	9.40671	6.40345
Hotspots.sae2D.Cer3H4L2_1293	798.19	10.6	6.40281
Hotspots.sae2D.Cer3H4L2_2176	105.29	6.4459	6.40184
Hotspots.sae2D.Cer3H4L2_1832	285.58	40.9625	6.39374
Hotspots.sae2D.Cer3H4L2_3045	104.45	12.8815	6.38542
Hotspots.sae2D.Cer3H4L2_2106	597.58	38.0115	6.37716
Hotspots.sae2D.Cer3H4L2_13	25.08	10.1313	6.34768
Hotspots.sae2D.Cer3H4L2_1782	838.53	8.18894	6.34413
Hotspots.sae2D.Cer3H4L2_858	537.71	19.1294	6.33977
Hotspots.sae2D.Cer3H4L2_1025	397.14	36.1562	6.33413
Hotspots.sae2D.Cer3H4L2_3251	949.84	45.1479	6.3281
Hotspots.sae2D.Cer3H4L2_3389	1061.53	23.5324	6.32781
Hotspots.sae2D.Cer3H4L2_3019	1176.85	20.6431	6.31419
Hotspots.sae2D.Cer3H4L2_2585	668.62	24.5863	6.30787
Hotspots.sae2D.Cer3H4L2_2669	408.9	25.157	6.30481
Hotspots.sae2D.Cer3H4L2_1946	14.17	2.68861	6.3019
Hotspots.sae2D.Cer3H4L2_114	473.62	6.61103	6.29332
Hotspots.sae2D.Cer3H4L2_3360	856.85	42.2526	6.29223
Hotspots.sae2D.Cer3H4L2_2400	53.77	3.98126	6.29165
Hotspots.sae2D.Cer3H4L2_404	71.36	14.1442	6.28213
Hotspots.sae2D.Cer3H4L2_3022	189.26	11.8409	6.27813
Hotspots.sae2D.Cer3H4L2_3426	1288.25	64.5146	6.27629
Hotspots.sae2D.Cer3H4L2_3597	1194.27	27.1394	6.25294
Hotspots.sae2D.Cer3H4L2_438	182.83	7.11419	6.24497
Hotspots.sae2D.Cer3H4L2_997	499.97	32.9109	6.23939
Hotspots.sae2D.Cer3H4L2_2608	496.64	13.0417	6.23661
Hotspots.sae2D.Cer3H4L2_2514	805.39	41.3886	6.21894
Hotspots.sae2D.Cer3H4L2_2589	180.23	12.0558	6.21697
Hotspots.sae2D.Cer3H4L2_302	6.61	5.86339	6.21623
Hotspots.sae2D.Cer3H4L2_169	587.48	20.8265	6.2161
Hotspots.sae2D.Cer3H4L2_3131	213.47	6.36029	6.20787
Hotspots.sae2D.Cer3H4L2_1480	74.54	13.3841	6.19752
Hotspots.sae2D.Cer3H4L2_2254	81.68	4.93039	6.19055
Hotspots.sae2D.Cer3H4L2_2347	5.29	59.1077	6.19019
Hotspots.sae2D.Cer3H4L2_1730	331.69	24.0928	6.18965
Hotspots.sae2D.Cer3H4L2_2470	73.34	5.86348	6.17371
Hotspots.sae2D.Cer3H4L2_1485	310.35	19.993	6.17287
Hotspots.sae2D.Cer3H4L2_1188	1.39	7.52416	6.17052
Hotspots.sae2D.Cer3H4L2_945	586.71	19.6885	6.16839
Hotspots.sae2D.Cer3H4L2_3440	179.37	11.8908	6.16174
Hotspots.sae2D.Cer3H4L2_806	785.59	42.9599	6.16026
Hotspots.sae2D.Cer3H4L2_1620	92.5	1.74087	6.15342
Hotspots.sae2D.Cer3H4L2_2517	639.05	41.8591	6.14468
Hotspots.sae2D.Cer3H4L2_225	581.79	25.4479	6.14119
Hotspots.sae2D.Cer3H4L2_3548	82.37	5.26735	6.13065
Hotspots.sae2D.Cer3H4L2_1838	82.88	7.11584	6.12774
Hotspots.sae2D.Cer3H4L2_2650	281.48	12.5799	6.11835
Hotspots.sae2D.Cer3H4L2_2338	557.38	18.6663	6.11735
Hotspots.sae2D.Cer3H4L2_2646	135.56	9.40984	6.11529
Hotspots.sae2D.Cer3H4L2_3052	225.41	35.5328	6.11016
Hotspots.sae2D.Cer3H4L2_2237	374.74	4.79706	6.09894
Hotspots.sae2D.Cer3H4L2_971	839.67	24.5377	6.09335
Hotspots.sae2D.Cer3H4L2_3354	277.59	5.30348	6.08381
Hotspots.sae2D.Cer3H4L2_2185	25.78	0.881	6.05497
Hotspots.sae2D.Cer3H4L2_2912	24.08	3.9111	6.05113
Hotspots.sae2D.Cer3H4L2_3376	79.32	2.82984	6.04616
Hotspots.sae2D.Cer3H4L2_402	1056.14	48.3416	6.044
Hotspots.sae2D.Cer3H4L2_187	32.41	5.50461	6.04294
Hotspots.sae2D.Cer3H4L2_1003	410.98	19.2679	6.03487
Hotspots.sae2D.Cer3H4L2_2128	41.3	9.07284	6.0309
Hotspots.sae2D.Cer3H4L2_864	1071.57	29.0845	6.02565
Hotspots.sae2D.Cer3H4L2_189	223	27.3411	6.00874
Hotspots.sae2D.Cer3H4L2_1479	31.88	13.0224	6.00823
Hotspots.sae2D.Cer3H4L2_1364	16.99	5.7109	6.00735
Hotspots.sae2D.Cer3H4L2_1537	129.46	9.59106	5.99542
Hotspots.sae2D.Cer3H4L2_328	24.4	3.50039	5.99535
Hotspots.sae2D.Cer3H4L2_3387	57.09	2.77877	5.99065
Hotspots.sae2D.Cer3H4L2_1329	767.78	28.6269	5.99016
Hotspots.sae2D.Cer3H4L2_431	13.96	6.09897	5.98184
Hotspots.sae2D.Cer3H4L2_1665	950.56	17.095	5.97677
Hotspots.sae2D.Cer3H4L2_2612	522.67	56.6158	5.9669
Hotspots.sae2D.Cer3H4L2_2629	21.88	5.90116	5.95858
Hotspots.sae2D.Cer3H4L2_103	547.83	17.9345	5.93771
Hotspots.sae2D.Cer3H4L2_2251	133.66	5.97332	5.93716
Hotspots.sae2D.Cer3H4L2_1069	40.61	5.86152	5.92997
Hotspots.sae2D.Cer3H4L2_42	68.78	29.825	5.92458
Hotspots.sae2D.Cer3H4L2_2460	73.2	-0.447323	5.91181
Hotspots.sae2D.Cer3H4L2_3380	105.92	9.80097	5.89532
Hotspots.sae2D.Cer3H4L2_2924	659.83	29.1977	5.89439
Hotspots.sae2D.Cer3H4L2_2604	27.41	7.71432	5.89332
Hotspots.sae2D.Cer3H4L2_2407	100.81	4.29971	5.88458
Hotspots.sae2D.Cer3H4L2_2045	303.21	14.9945	5.87987
Hotspots.sae2D.Cer3H4L2_2023	312.81	17.8603	5.87958
Hotspots.sae2D.Cer3H4L2_481	669.9	26.1848	5.87635
Hotspots.sae2D.Cer3H4L2_2378	1013.88	58.64	5.8689
Hotspots.sae2D.Cer3H4L2_2761	871.7	26.5481	5.86848
Hotspots.sae2D.Cer3H4L2_2243	105.91	10.2397	5.86106
Hotspots.sae2D.Cer3H4L2_64	248.66	13.3805	5.85942
Hotspots.sae2D.Cer3H4L2_757	100.54	6.44471	5.85161
Hotspots.sae2D.Cer3H4L2_401	209.87	20.0628	5.84645
Hotspots.sae2D.Cer3H4L2_1648	228.24	13.2364	5.83929
Hotspots.sae2D.Cer3H4L2_762	45.74	13.8447	5.83803
Hotspots.sae2D.Cer3H4L2_900	37.54	3.72281	5.83619
Hotspots.sae2D.Cer3H4L2_1237	213.01	10.2223	5.82694
Hotspots.sae2D.Cer3H4L2_1205	101.31	8.35077	5.82632
Hotspots.sae2D.Cer3H4L2_1245	149.21	10.9467	5.8259
Hotspots.sae2D.Cer3H4L2_1760	88.47	9.69448	5.82432
Hotspots.sae2D.Cer3H4L2_3342	148.53	11.313	5.7991
Hotspots.sae2D.Cer3H4L2_3588	160.69	7.17629	5.79084
Hotspots.sae2D.Cer3H4L2_3012	327.07	11.3661	5.78981
Hotspots.sae2D.Cer3H4L2_1179	268.31	11.4737	5.78332
Hotspots.sae2D.Cer3H4L2_2390	1146.41	52.1733	5.77832
Hotspots.sae2D.Cer3H4L2_1587	469.34	10.1454	5.77535
Hotspots.sae2D.Cer3H4L2_3049	196.93	13.2625	5.77348
Hotspots.sae2D.Cer3H4L2_2764	212.51	14.2811	5.77281
Hotspots.sae2D.Cer3H4L2_2515	1149.63	30.9	5.77065
Hotspots.sae2D.Cer3H4L2_2247	464.3	18.2697	5.76932
Hotspots.sae2D.Cer3H4L2_1894	1784.12	36.6483	5.76558
Hotspots.sae2D.Cer3H4L2_3098	77.47	3.03587	5.764
Hotspots.sae2D.Cer3H4L2_1837	40.28	10.5528	5.76277
Hotspots.sae2D.Cer3H4L2_1052	88.09	2.82981	5.76129
Hotspots.sae2D.Cer3H4L2_2628	252.33	13.1868	5.75958
Hotspots.sae2D.Cer3H4L2_2562	246.31	15.5442	5.75374
Hotspots.sae2D.Cer3H4L2_1834	53.59	5.35287	5.7501
Hotspots.sae2D.Cer3H4L2_2257	64.1	13.3576	5.74961
Hotspots.sae2D.Cer3H4L2_2369	551.02	11.7887	5.74848
Hotspots.sae2D.Cer3H4L2_467	596.02	27.8974	5.73052
Hotspots.sae2D.Cer3H4L2_2393	103.63	9.38529	5.72845
Hotspots.sae2D.Cer3H4L2_814	546.63	30.6143	5.72497
Hotspots.sae2D.Cer3H4L2_706	1410.95	34.9442	5.72274
Hotspots.sae2D.Cer3H4L2_3263	54.38	0.549	5.71377
Hotspots.sae2D.Cer3H4L2_3442	1723.98	50.5878	5.71306
Hotspots.sae2D.Cer3H4L2_870	25.8	-0.0284839	5.70774
Hotspots.sae2D.Cer3H4L2_3137	76.29	3.73087	5.68516
Hotspots.sae2D.Cer3H4L2_3505	1339.94	38.4888	5.68361
Hotspots.sae2D.Cer3H4L2_512	235.23	19.3679	5.68155
Hotspots.sae2D.Cer3H4L2_3338	38.22	29.0424	5.66868
Hotspots.sae2D.Cer3H4L2_284	73.6	3.75094	5.66858
Hotspots.sae2D.Cer3H4L2_691	254.33	25.9387	5.66732
Hotspots.sae2D.Cer3H4L2_606	12.42	12.3592	5.65748
Hotspots.sae2D.Cer3H4L2_3432	1149.44	73.4701	5.65561
Hotspots.sae2D.Cer3H4L2_3147	63.31	3.41265	5.6379
Hotspots.sae2D.Cer3H4L2_2693	176.99	12.1892	5.62919
Hotspots.sae2D.Cer3H4L2_148	895.45	48.1717	5.62058
Hotspots.sae2D.Cer3H4L2_602	17.78	43.5197	5.61968
Hotspots.sae2D.Cer3H4L2_1849	56.45	20.9005	5.61481
Hotspots.sae2D.Cer3H4L2_2666	1534.66	34.3855	5.60232
Hotspots.sae2D.Cer3H4L2_202	62.37	3.49432	5.59881
Hotspots.sae2D.Cer3H4L2_63	14.15	10.56	5.59555
Hotspots.sae2D.Cer3H4L2_1791	81.57	8.01506	5.59035
Hotspots.sae2D.Cer3H4L2_1758	131.3	8.72165	5.58826
Hotspots.sae2D.Cer3H4L2_3506	551.47	33.4255	5.58819
Hotspots.sae2D.Cer3H4L2_2118	90.08	5.52032	5.57552
Hotspots.sae2D.Cer3H4L2_1774	93.95	12.4416	5.56684
Hotspots.sae2D.Cer3H4L2_2737	51.12	2.91635	5.55765
Hotspots.sae2D.Cer3H4L2_115	36.66	3.37739	5.55403
Hotspots.sae2D.Cer3H4L2_1453	34.31	4.14194	5.55045
Hotspots.sae2D.Cer3H4L2_444	39.61	9.70316	5.54697
Hotspots.sae2D.Cer3H4L2_2943	38.14	1.92681	5.54358
Hotspots.sae2D.Cer3H4L2_3392	94.74	2.43671	5.52539
Hotspots.sae2D.Cer3H4L2_286	900.13	16.5155	5.52358
Hotspots.sae2D.Cer3H4L2_2868	1263.95	29.2588	5.52345
Hotspots.sae2D.Cer3H4L2_548	644.85	24.5835	5.51342
Hotspots.sae2D.Cer3H4L2_2913	587.27	9.3839	5.50903
Hotspots.sae2D.Cer3H4L2_2710	26.52	8.1719	5.50758
Hotspots.sae2D.Cer3H4L2_661	348.82	14.4709	5.50552
Hotspots.sae2D.Cer3H4L2_686	118.55	7.21768	5.49571
Hotspots.sae2D.Cer3H4L2_2724	19.16	4.31423	5.46177
Hotspots.sae2D.Cer3H4L2_2532	33.77	4.26506	5.46097
Hotspots.sae2D.Cer3H4L2_704	182.87	33.002	5.45835
Hotspots.sae2D.Cer3H4L2_1272	48.94	10.483	5.4489
Hotspots.sae2D.Cer3H4L2_1215	1573.56	22.2324	5.444
Hotspots.sae2D.Cer3H4L2_3021	362.44	21.8079	5.44394
Hotspots.sae2D.Cer3H4L2_1993	567.14	8.32597	5.43132
Hotspots.sae2D.Cer3H4L2_2530	133.32	10.7982	5.43119
Hotspots.sae2D.Cer3H4L2_2937	113.2	8.53123	5.39929
Hotspots.sae2D.Cer3H4L2_2668	57.65	7.36123	5.39655
Hotspots.sae2D.Cer3H4L2_1531	269.26	12.4955	5.39216
Hotspots.sae2D.Cer3H4L2_397	31.4	8.61194	5.3841
Hotspots.sae2D.Cer3H4L2_1493	43.9	0.124226	5.38384
Hotspots.sae2D.Cer3H4L2_1831	134.7	23.604	5.36539
Hotspots.sae2D.Cer3H4L2_1165	139.22	12.9076	5.36477
Hotspots.sae2D.Cer3H4L2_863	485.13	48.2423	5.36158
Hotspots.sae2D.Cer3H4L2_2395	1738.44	63.304	5.35803
Hotspots.sae2D.Cer3H4L2_3583	14.14	2.56439	5.35729
Hotspots.sae2D.Cer3H4L2_2551	76.48	1.27948	5.33906
Hotspots.sae2D.Cer3H4L2_1043	18.3	-0.844774	5.33674
Hotspots.sae2D.Cer3H4L2_607	507.55	32.129	5.33668
Hotspots.sae2D.Cer3H4L2_1919	82.64	-2.90923	5.33616
Hotspots.sae2D.Cer3H4L2_2861	83.86	6.49855	5.33503
Hotspots.sae2D.Cer3H4L2_2020	24.13	6.61994	5.33026
Hotspots.sae2D.Cer3H4L2_3013	115.49	1.60371	5.32861
Hotspots.sae2D.Cer3H4L2_2869	213.57	8.08671	5.31574
Hotspots.sae2D.Cer3H4L2_3080	439.06	22.5788	5.31413
Hotspots.sae2D.Cer3H4L2_679	117.69	10.1868	5.3101
Hotspots.sae2D.Cer3H4L2_3142	206.01	7.71113	5.30465
Hotspots.sae2D.Cer3H4L2_483	307.72	19.0395	5.29877
Hotspots.sae2D.Cer3H4L2_3171	113.51	5.75342	5.29539
Hotspots.sae2D.Cer3H4L2_1403	415.23	16.9492	5.29477
Hotspots.sae2D.Cer3H4L2_765	69.25	10.0245	5.29313
Hotspots.sae2D.Cer3H4L2_1156	16.49	4.317	5.28439
Hotspots.sae2D.Cer3H4L2_3269	118.94	17.5949	5.27606
Hotspots.sae2D.Cer3H4L2_1713	101.41	10.602	5.27481
Hotspots.sae2D.Cer3H4L2_382	226.68	34.4888	5.27148
Hotspots.sae2D.Cer3H4L2_476	594.56	38.7246	5.27074
Hotspots.sae2D.Cer3H4L2_3573	10.29	25.5067	5.26887
Hotspots.sae2D.Cer3H4L2_2605	468.73	21.5563	5.26506
Hotspots.sae2D.Cer3H4L2_2495	14.83	1.78661	5.25052
Hotspots.sae2D.Cer3H4L2_2652	706.55	16.1912	5.24806
Hotspots.sae2D.Cer3H4L2_1799	324.95	15.7678	5.24516
Hotspots.sae2D.Cer3H4L2_1381	19.4	10.329	5.23332
Hotspots.sae2D.Cer3H4L2_2025	133.19	10.9174	5.22187
Hotspots.sae2D.Cer3H4L2_2302	23.15	0.233484	5.21658
Hotspots.sae2D.Cer3H4L2_2362	801.26	30.6957	5.20497
Hotspots.sae2D.Cer3H4L2_1270	1137.92	44.9977	5.20274
Hotspots.sae2D.Cer3H4L2_3044	153.02	10.4615	5.184
Hotspots.sae2D.Cer3H4L2_2484	95.78	3.9831	5.17165
Hotspots.sae2D.Cer3H4L2_941	616.13	4.49284	5.17032
Hotspots.sae2D.Cer3H4L2_143	1235.88	52.1417	5.16945
Hotspots.sae2D.Cer3H4L2_2839	515.46	15.3063	5.16484
Hotspots.sae2D.Cer3H4L2_2340	452.63	17.5522	5.15929
Hotspots.sae2D.Cer3H4L2_18	68.59	4.76645	5.15161
Hotspots.sae2D.Cer3H4L2_2339	913.23	22.8321	5.1379
Hotspots.sae2D.Cer3H4L2_2722	10.33	0.252968	5.13271
Hotspots.sae2D.Cer3H4L2_516	546	22.8339	5.13061
Hotspots.sae2D.Cer3H4L2_224	59.21	26.2034	5.13061
Hotspots.sae2D.Cer3H4L2_1196	448.03	22.67	5.12539
Hotspots.sae2D.Cer3H4L2_3366	526.48	31.0742	5.11871
Hotspots.sae2D.Cer3H4L2_2198	193.55	19.3926	5.11829
Hotspots.sae2D.Cer3H4L2_2843	570.23	20.1468	5.1171
Hotspots.sae2D.Cer3H4L2_719	21.12	13.185	5.116
Hotspots.sae2D.Cer3H4L2_297	72.83	6.67777	5.11565
Hotspots.sae2D.Cer3H4L2_3244	154.36	6.30997	5.11348
Hotspots.sae2D.Cer3H4L2_228	205.28	8.2959	5.11245
Hotspots.sae2D.Cer3H4L2_1423	41.42	3.04939	5.10935
Hotspots.sae2D.Cer3H4L2_1785	0.23	34.8158	5.10813
Hotspots.sae2D.Cer3H4L2_175	862.97	23.6775	5.10416
Hotspots.sae2D.Cer3H4L2_2493	948.07	12.9623	5.1039
Hotspots.sae2D.Cer3H4L2_69	301.9	35.6438	5.09932
Hotspots.sae2D.Cer3H4L2_3582	181.64	3.11313	5.09084
Hotspots.sae2D.Cer3H4L2_499	558.12	20.6199	5.08287
Hotspots.sae2D.Cer3H4L2_1412	5.17	2.73229	5.08084
Hotspots.sae2D.Cer3H4L2_3313	841.75	26.9965	5.07494
Hotspots.sae2D.Cer3H4L2_827	312.22	12.8998	5.06965
Hotspots.sae2D.Cer3H4L2_2850	606.21	25.0016	5.06552
Hotspots.sae2D.Cer3H4L2_1984	243.11	11.4002	5.05806
Hotspots.sae2D.Cer3H4L2_434	540.29	28.3044	5.05616
Hotspots.sae2D.Cer3H4L2_3059	78.75	7.39448	5.05077
Hotspots.sae2D.Cer3H4L2_2976	284.66	7.10835	5.04639
Hotspots.sae2D.Cer3H4L2_1492	382.28	22.722	5.03703
Hotspots.sae2D.Cer3H4L2_831	273.03	10.4861	5.03281
Hotspots.sae2D.Cer3H4L2_20	560.15	20.9353	5.03165
Hotspots.sae2D.Cer3H4L2_2578	48.22	4.84535	5.02858
Hotspots.sae2D.Cer3H4L2_2696	428.77	25.1164	5.02155
Hotspots.sae2D.Cer3H4L2_2572	959.02	48.7126	5.01965
Hotspots.sae2D.Cer3H4L2_937	237.57	4.32452	5.01597
Hotspots.sae2D.Cer3H4L2_3465	1868.17	23.3335	4.99719
Hotspots.sae2D.Cer3H4L2_3499	497.73	8.13887	4.99268
Hotspots.sae2D.Cer3H4L2_2587	202.61	14.5085	4.97997
Hotspots.sae2D.Cer3H4L2_2603	244.93	12.0777	4.9761
Hotspots.sae2D.Cer3H4L2_2916	402.08	10.5119	4.9759
Hotspots.sae2D.Cer3H4L2_2741	271.98	14.1505	4.97265
Hotspots.sae2D.Cer3H4L2_436	19.87	-0.0370645	4.96181
Hotspots.sae2D.Cer3H4L2_987	438.55	18.9434	4.96177
Hotspots.sae2D.Cer3H4L2_2516	99.93	6.54235	4.95929
Hotspots.sae2D.Cer3H4L2_2037	178.25	9.88477	4.95926
Hotspots.sae2D.Cer3H4L2_1642	229.93	4.58961	4.95906
Hotspots.sae2D.Cer3H4L2_889	34.69	37.8042	4.95845
Hotspots.sae2D.Cer3H4L2_630	152.2	14.0652	4.95581
Hotspots.sae2D.Cer3H4L2_1824	309.37	18.5261	4.95387
Hotspots.sae2D.Cer3H4L2_1807	396.62	11.6803	4.95377
Hotspots.sae2D.Cer3H4L2_1903	22.08	47.0308	4.95071
Hotspots.sae2D.Cer3H4L2_2433	69.63	8.22616	4.94855
Hotspots.sae2D.Cer3H4L2_1879	288.81	27.9049	4.94774
Hotspots.sae2D.Cer3H4L2_380	282.01	20.9973	4.9449
Hotspots.sae2D.Cer3H4L2_249	377.13	17.0161	4.94316
Hotspots.sae2D.Cer3H4L2_2886	45.79	5.21342	4.94232
Hotspots.sae2D.Cer3H4L2_3572	52.69	8.89845	4.93948
Hotspots.sae2D.Cer3H4L2_1687	142.72	5.23806	4.93139
Hotspots.sae2D.Cer3H4L2_1303	1158.61	44.2978	4.92074
Hotspots.sae2D.Cer3H4L2_3242	63.38	1.30058	4.91394
Hotspots.sae2D.Cer3H4L2_2951	214.79	11.884	4.91377
Hotspots.sae2D.Cer3H4L2_2121	53.69	16.1401	4.91329
Hotspots.sae2D.Cer3H4L2_3279	491.19	20.516	4.91206
Hotspots.sae2D.Cer3H4L2_2880	7.78	6.59719	4.89474
Hotspots.sae2D.Cer3H4L2_3219	1469.09	58.214	4.88861
Hotspots.sae2D.Cer3H4L2_1212	292.16	17.3693	4.8881
Hotspots.sae2D.Cer3H4L2_2797	53.57	0.981613	4.88771
Hotspots.sae2D.Cer3H4L2_1071	72.09	5.27945	4.87913
Hotspots.sae2D.Cer3H4L2_3462	807.05	34.4798	4.87242
Hotspots.sae2D.Cer3H4L2_804	181.59	9.58445	4.86794
Hotspots.sae2D.Cer3H4L2_1646	87.34	10.2895	4.85352
Hotspots.sae2D.Cer3H4L2_513	247.99	15.897	4.85281
Hotspots.sae2D.Cer3H4L2_3327	782.98	44.8495	4.85123
Hotspots.sae2D.Cer3H4L2_3119	18.06	6.84648	4.84681
Hotspots.sae2D.Cer3H4L2_721	197.22	4.36313	4.84361
Hotspots.sae2D.Cer3H4L2_1027	808.7	16.3178	4.83929
Hotspots.sae2D.Cer3H4L2_835	170.14	4.30219	4.8369
Hotspots.sae2D.Cer3H4L2_3018	53.69	-0.206613	4.83684
Hotspots.sae2D.Cer3H4L2_2552	72.78	5.26226	4.83019
Hotspots.sae2D.Cer3H4L2_3206	579.47	22.1257	4.82955
Hotspots.sae2D.Cer3H4L2_1857	42.35	4.34503	4.82277
Hotspots.sae2D.Cer3H4L2_796	117.79	9.91281	4.82
Hotspots.sae2D.Cer3H4L2_2709	801.93	18.4563	4.81916
Hotspots.sae2D.Cer3H4L2_45	92.15	5.96597	4.80965
Hotspots.sae2D.Cer3H4L2_2611	577.16	48.6575	4.80377
Hotspots.sae2D.Cer3H4L2_2801	183.52	6.4581	4.8011
Hotspots.sae2D.Cer3H4L2_2813	810.83	25.9476	4.79616
Hotspots.sae2D.Cer3H4L2_2867	55.2	9.35223	4.79568
Hotspots.sae2D.Cer3H4L2_3460	778.88	37.8548	4.78832
Hotspots.sae2D.Cer3H4L2_1105	248.87	24.231	4.78577
Hotspots.sae2D.Cer3H4L2_2044	77.23	3.06645	4.78165
Hotspots.sae2D.Cer3H4L2_841	666.72	37.1479	4.7801
Hotspots.sae2D.Cer3H4L2_1239	40.59	1.36774	4.77616
Hotspots.sae2D.Cer3H4L2_1911	55.95	5.99023	4.77377
Hotspots.sae2D.Cer3H4L2_2692	114.47	9.45374	4.77361
Hotspots.sae2D.Cer3H4L2_3433	258.66	19.7673	4.7719
Hotspots.sae2D.Cer3H4L2_19	387.75	17.1717	4.77094
Hotspots.sae2D.Cer3H4L2_904	43.58	5.4779	4.76923
Hotspots.sae2D.Cer3H4L2_1777	361.99	24.5975	4.75384
Hotspots.sae2D.Cer3H4L2_485	50.97	1.88342	4.74981
Hotspots.sae2D.Cer3H4L2_3200	41.18	4.07913	4.7439
Hotspots.sae2D.Cer3H4L2_1540	41.22	3.07461	4.74323
Hotspots.sae2D.Cer3H4L2_1422	1218.39	38.8544	4.74035
Hotspots.sae2D.Cer3H4L2_51	93.14	5.41474	4.73884
Hotspots.sae2D.Cer3H4L2_133	143.94	6.13029	4.73442
Hotspots.sae2D.Cer3H4L2_2763	1088.35	17.6675	4.73068
Hotspots.sae2D.Cer3H4L2_24	26.7	7.84703	4.72142
Hotspots.sae2D.Cer3H4L2_2643	280.87	15.4202	4.71881
Hotspots.sae2D.Cer3H4L2_1957	165.33	11.8809	4.71871
Hotspots.sae2D.Cer3H4L2_2800	823.66	20.9055	4.71406
Hotspots.sae2D.Cer3H4L2_2436	78.44	2.42645	4.71326
Hotspots.sae2D.Cer3H4L2_3399	626.17	14.0688	4.70423
Hotspots.sae2D.Cer3H4L2_2579	225.65	18.1023	4.70397
Hotspots.sae2D.Cer3H4L2_50	11.67	1.31406	4.70261
Hotspots.sae2D.Cer3H4L2_1729	8.25	-2.66e-16	4.70239
Hotspots.sae2D.Cer3H4L2_2271	456.84	0.529645	4.70106
Hotspots.sae2D.Cer3H4L2_3221	311.74	45.7175	4.69968
Hotspots.sae2D.Cer3H4L2_1545	76.08	5.64497	4.69906
Hotspots.sae2D.Cer3H4L2_206	180.73	11.0194	4.69652
Hotspots.sae2D.Cer3H4L2_1788	467.54	24.083	4.69413
Hotspots.sae2D.Cer3H4L2_874	84.56	6.50616	4.67135
Hotspots.sae2D.Cer3H4L2_2143	58.54	1.76029	4.66139
Hotspots.sae2D.Cer3H4L2_1132	586.97	8.87252	4.65565
Hotspots.sae2D.Cer3H4L2_869	23.23	1.2379	4.64887
Hotspots.sae2D.Cer3H4L2_1473	299.18	17.7798	4.63574
Hotspots.sae2D.Cer3H4L2_1183	353.48	11.8711	4.63542
Hotspots.sae2D.Cer3H4L2_2008	1170.05	20.7895	4.63345
Hotspots.sae2D.Cer3H4L2_2586	1032.14	43.9107	4.61987
Hotspots.sae2D.Cer3H4L2_2348	83.59	5.23826	4.61319
Hotspots.sae2D.Cer3H4L2_330	23.17	7.56371	4.61055
Hotspots.sae2D.Cer3H4L2_1279	229.46	17.7918	4.60887
Hotspots.sae2D.Cer3H4L2_911	520.9	18.659	4.60535
Hotspots.sae2D.Cer3H4L2_1211	277.99	18.1912	4.59729
Hotspots.sae2D.Cer3H4L2_2394	1098.65	40.4915	4.58716
Hotspots.sae2D.Cer3H4L2_480	584.42	23.7228	4.58265
Hotspots.sae2D.Cer3H4L2_736	82.48	3.40177	4.56694
Hotspots.sae2D.Cer3H4L2_2822	313.12	17.8847	4.5611
Hotspots.sae2D.Cer3H4L2_918	1198.71	47.1041	4.55423
Hotspots.sae2D.Cer3H4L2_2798	22.56	2.09581	4.55255
Hotspots.sae2D.Cer3H4L2_2776	103.2	4.42742	4.5521
Hotspots.sae2D.Cer3H4L2_477	559.24	26.9922	4.55071
Hotspots.sae2D.Cer3H4L2_211	21.17	3.2769	4.54335
Hotspots.sae2D.Cer3H4L2_3237	71.56	3.33587	4.53977
Hotspots.sae2D.Cer3H4L2_2114	1013.79	13.3335	4.53745
Hotspots.sae2D.Cer3H4L2_117	23.66	0.118581	4.53577
Hotspots.sae2D.Cer3H4L2_2022	118.33	7.14865	4.53061
Hotspots.sae2D.Cer3H4L2_1357	16.31	41.9494	4.52452
Hotspots.sae2D.Cer3H4L2_2019	403.01	12.704	4.51342
Hotspots.sae2D.Cer3H4L2_37	57.57	4.80906	4.51016
Hotspots.sae2D.Cer3H4L2_2155	130.45	4.08448	4.50206
Hotspots.sae2D.Cer3H4L2_2674	24.29	-0.0695806	4.49652
Hotspots.sae2D.Cer3H4L2_1386	127.39	18.3149	4.49003
Hotspots.sae2D.Cer3H4L2_1739	449.74	10.7152	4.48135
Hotspots.sae2D.Cer3H4L2_171	604.26	28.9206	4.48106
Hotspots.sae2D.Cer3H4L2_1420	87.83	-0.564161	4.47732
Hotspots.sae2D.Cer3H4L2_613	291.95	13.6233	4.47403
Hotspots.sae2D.Cer3H4L2_2944	82.57	6.92142	4.47381
Hotspots.sae2D.Cer3H4L2_1129	153.24	9.90781	4.47032
Hotspots.sae2D.Cer3H4L2_518	63.33	2.2961	4.4699
Hotspots.sae2D.Cer3H4L2_2329	25.01	2.77003	4.4681
Hotspots.sae2D.Cer3H4L2_1576	51.42	1.54387	4.46716
Hotspots.sae2D.Cer3H4L2_3536	8.93	3.02871	4.4651
Hotspots.sae2D.Cer3H4L2_1273	162.09	17.8901	4.46381
Hotspots.sae2D.Cer3H4L2_671	81.29	5.186	4.45429
Hotspots.sae2D.Cer3H4L2_1314	1253.89	36.9296	4.45177
Hotspots.sae2D.Cer3H4L2_2429	26.18	-0.290839	4.45052
Hotspots.sae2D.Cer3H4L2_3225	176.47	8.06026	4.44794
Hotspots.sae2D.Cer3H4L2_3570	218.64	6.64845	4.44755
Hotspots.sae2D.Cer3H4L2_979	34.78	14.721	4.4441
Hotspots.sae2D.Cer3H4L2_504	110.5	4.99006	4.43826
Hotspots.sae2D.Cer3H4L2_646	123.06	9.38281	4.43452
Hotspots.sae2D.Cer3H4L2_688	317.37	21.1238	4.43019
Hotspots.sae2D.Cer3H4L2_879	573.22	24.5432	4.42077
Hotspots.sae2D.Cer3H4L2_3057	514.44	30.0977	4.42061
Hotspots.sae2D.Cer3H4L2_2333	115.14	13.4924	4.41897
Hotspots.sae2D.Cer3H4L2_3233	47.48	3.71248	4.41084
Hotspots.sae2D.Cer3H4L2_2334	214.7	9.77394	4.40461
Hotspots.sae2D.Cer3H4L2_2081	733.84	14.8676	4.40013
Hotspots.sae2D.Cer3H4L2_2422	183.29	5.77881	4.38861
Hotspots.sae2D.Cer3H4L2_2053	154.19	15.373	4.38494
Hotspots.sae2D.Cer3H4L2_1974	696.07	33.3315	4.37258
Hotspots.sae2D.Cer3H4L2_1398	43.75	3.32597	4.37013
Hotspots.sae2D.Cer3H4L2_1928	294.66	33.898	4.36958
Hotspots.sae2D.Cer3H4L2_1660	152.27	8.76203	4.36903
Hotspots.sae2D.Cer3H4L2_2838	1285.93	13.6713	4.36868
Hotspots.sae2D.Cer3H4L2_2491	141.49	5.07774	4.36361
Hotspots.sae2D.Cer3H4L2_2711	243.82	15.8988	4.36265
Hotspots.sae2D.Cer3H4L2_500	54.16	6.52484	4.36084
Hotspots.sae2D.Cer3H4L2_3345	158.13	7.99945	4.35823
Hotspots.sae2D.Cer3H4L2_2802	357.21	19.1857	4.35545
Hotspots.sae2D.Cer3H4L2_1797	279.14	23.5851	4.35126
Hotspots.sae2D.Cer3H4L2_515	66.53	4.86429	4.34823
Hotspots.sae2D.Cer3H4L2_1773	338.05	21.8949	4.34694
Hotspots.sae2D.Cer3H4L2_3564	882.89	23.893	4.33939
Hotspots.sae2D.Cer3H4L2_1524	388.5	18.823	4.33106
Hotspots.sae2D.Cer3H4L2_1502	114.49	6.3999	4.3261
Hotspots.sae2D.Cer3H4L2_447	171.08	2.46142	4.32448
Hotspots.sae2D.Cer3H4L2_2512	392.31	22.8683	4.31155
Hotspots.sae2D.Cer3H4L2_509	60.79	3.57116	4.31048
Hotspots.sae2D.Cer3H4L2_2799	38.83	2.12235	4.30794
Hotspots.sae2D.Cer3H4L2_2883	363.15	20.6779	4.30335
Hotspots.sae2D.Cer3H4L2_556	14.54	2.46932	4.30187
Hotspots.sae2D.Cer3H4L2_1054	140.74	15.5328	4.30152
Hotspots.sae2D.Cer3H4L2_503	580.38	19.5244	4.30116
Hotspots.sae2D.Cer3H4L2_1415	24.45	2.75026	4.29913
Hotspots.sae2D.Cer3H4L2_713	69.19	5.59219	4.29558
Hotspots.sae2D.Cer3H4L2_2975	46.87	4.51935	4.29023
Hotspots.sae2D.Cer3H4L2_110	140.79	5.62181	4.28565
Hotspots.sae2D.Cer3H4L2_1651	530.28	29.2287	4.28561
Hotspots.sae2D.Cer3H4L2_1038	52.38	1.129	4.27468
Hotspots.sae2D.Cer3H4L2_2862	230.58	21.8399	4.26742
Hotspots.sae2D.Cer3H4L2_964	388.79	15.3662	4.26697
Hotspots.sae2D.Cer3H4L2_2320	649.04	35.5885	4.26123
Hotspots.sae2D.Cer3H4L2_912	148.42	4.03735	4.24516
Hotspots.sae2D.Cer3H4L2_3047	46.31	11.5328	4.24358
Hotspots.sae2D.Cer3H4L2_1647	62.41	6.56187	4.23894
Hotspots.sae2D.Cer3H4L2_1657	752.51	29.0899	4.23065
Hotspots.sae2D.Cer3H4L2_3601	56.53	0.0288065	4.22548
Hotspots.sae2D.Cer3H4L2_3467	39.28	8.53271	4.22548
Hotspots.sae2D.Cer3H4L2_327	5.26	5.99061	4.2201
Hotspots.sae2D.Cer3H4L2_1796	505.9	45.8058	4.21761
Hotspots.sae2D.Cer3H4L2_1383	45.01	11.0658	4.21597
Hotspots.sae2D.Cer3H4L2_1001	12.68	13.2363	4.21513
Hotspots.sae2D.Cer3H4L2_791	88.58	3.11668	4.19635
Hotspots.sae2D.Cer3H4L2_1259	45.85	6.75123	4.18432
Hotspots.sae2D.Cer3H4L2_3495	467.96	23.4339	4.18239
Hotspots.sae2D.Cer3H4L2_2659	2234.13	25.2991	4.17845
Hotspots.sae2D.Cer3H4L2_3547	221.98	10.5394	4.17684
Hotspots.sae2D.Cer3H4L2_34	929.35	17.7388	4.17106
Hotspots.sae2D.Cer3H4L2_936	313.78	17.5855	4.16694
Hotspots.sae2D.Cer3H4L2_2398	108.07	9.92181	4.16532
Hotspots.sae2D.Cer3H4L2_2036	919.87	31.8654	4.15423
Hotspots.sae2D.Cer3H4L2_1246	28.63	9.69548	4.14316
Hotspots.sae2D.Cer3H4L2_2523	563.46	13.6161	4.14116
Hotspots.sae2D.Cer3H4L2_3127	1738.29	43.0091	4.13948
Hotspots.sae2D.Cer3H4L2_3281	1208.97	20.4306	4.13358
Hotspots.sae2D.Cer3H4L2_1669	80.54	1.70035	4.13355
Hotspots.sae2D.Cer3H4L2_267	44.61	9.22865	4.1329
Hotspots.sae2D.Cer3H4L2_2108	79.06	4.23713	4.13284
Hotspots.sae2D.Cer3H4L2_959	54.95	3.91923	4.13052
Hotspots.sae2D.Cer3H4L2_1696	67.83	7.69384	4.12139
Hotspots.sae2D.Cer3H4L2_2642	478.27	15.0366	4.11587
Hotspots.sae2D.Cer3H4L2_1695	100.99	9.7841	4.11458
Hotspots.sae2D.Cer3H4L2_3253	354.25	21.1934	4.10897
Hotspots.sae2D.Cer3H4L2_1767	514.11	4.929	4.10629
Hotspots.sae2D.Cer3H4L2_135	129.5	17.8405	4.10248
Hotspots.sae2D.Cer3H4L2_1829	174.05	10.4587	4.09932
Hotspots.sae2D.Cer3H4L2_587	44.04	1.92945	4.09845
Hotspots.sae2D.Cer3H4L2_1825	135.2	13.9046	4.08803
Hotspots.sae2D.Cer3H4L2_3038	125.41	11.6003	4.08487
Hotspots.sae2D.Cer3H4L2_38	79.05	6.77697	4.08094
Hotspots.sae2D.Cer3H4L2_3011	38.18	9.00081	4.07606
Hotspots.sae2D.Cer3H4L2_514	104.58	5.78661	4.0709
Hotspots.sae2D.Cer3H4L2_2384	1002.33	34.0125	4.06845
Hotspots.sae2D.Cer3H4L2_1120	1454.75	45.9049	4.06765
Hotspots.sae2D.Cer3H4L2_1775	384.27	24.3463	4.06755
Hotspots.sae2D.Cer3H4L2_928	69.26	3.55939	4.05697
Hotspots.sae2D.Cer3H4L2_755	313.24	13.3973	4.05281
Hotspots.sae2D.Cer3H4L2_1178	363.63	8.23742	4.03242
Hotspots.sae2D.Cer3H4L2_2328	450.81	27.7401	4.02371
Hotspots.sae2D.Cer3H4L2_488	15.15	1.27087	4.01926
Hotspots.sae2D.Cer3H4L2_317	38.46	0.890129	4.01474
Hotspots.sae2D.Cer3H4L2_681	218.99	11.4574	4.01074
Hotspots.sae2D.Cer3H4L2_3567	61.19	3.32648	4.0069
Hotspots.sae2D.Cer3H4L2_417	28.51	3.04842	4.0049
Hotspots.sae2D.Cer3H4L2_407	79.57	6.19213	4.00261
Hotspots.sae2D.Cer3H4L2_942	44.22	4.36765	3.99848
Hotspots.sae2D.Cer3H4L2_2871	71.77	4.03561	3.99845
Hotspots.sae2D.Cer3H4L2_1312	580.37	28.9777	3.9949
Hotspots.sae2D.Cer3H4L2_3478	478.57	17.3926	3.99468
Hotspots.sae2D.Cer3H4L2_2878	140.96	7.99429	3.99119
Hotspots.sae2D.Cer3H4L2_3508	49.9	8.16013	3.98626
Hotspots.sae2D.Cer3H4L2_1798	923.45	28.0934	3.98106
Hotspots.sae2D.Cer3H4L2_1670	225.6	9.05465	3.97616
Hotspots.sae2D.Cer3H4L2_1101	45	6.24697	3.97203
Hotspots.sae2D.Cer3H4L2_2565	106.89	5.95132	3.96587
Hotspots.sae2D.Cer3H4L2_2734	43.19	0.559516	3.96542
Hotspots.sae2D.Cer3H4L2_760	65.35	7.67794	3.96445
Hotspots.sae2D.Cer3H4L2_389	375.02	25.0778	3.96419
Hotspots.sae2D.Cer3H4L2_2588	328.85	18.2001	3.96287
Hotspots.sae2D.Cer3H4L2_1714	39.22	15.9226	3.95968
Hotspots.sae2D.Cer3H4L2_2364	130.88	0.606097	3.95816
Hotspots.sae2D.Cer3H4L2_2879	76.83	2.01761	3.95774
Hotspots.sae2D.Cer3H4L2_624	183.21	7.05174	3.95281
Hotspots.sae2D.Cer3H4L2_1006	200.37	8.93719	3.95197
Hotspots.sae2D.Cer3H4L2_1584	47.33	1.78661	3.95068
Hotspots.sae2D.Cer3H4L2_1097	94.32	20.2586	3.94884
Hotspots.sae2D.Cer3H4L2_2308	16.87	2.22581	3.94868
Hotspots.sae2D.Cer3H4L2_799	766.96	11.7347	3.94571
Hotspots.sae2D.Cer3H4L2_3132	73.88	3.13861	3.94419
Hotspots.sae2D.Cer3H4L2_2522	29.38	1.30323	3.94045
Hotspots.sae2D.Cer3H4L2_684	17.21	4.88861	3.93948
Hotspots.sae2D.Cer3H4L2_2188	291.65	11.428	3.93658
Hotspots.sae2D.Cer3H4L2_2083	47.9	6.66668	3.93581
Hotspots.sae2D.Cer3H4L2_2665	210.3	15.3513	3.93497
Hotspots.sae2D.Cer3H4L2_1977	137.8	9.61106	3.9321
Hotspots.sae2D.Cer3H4L2_1635	357.16	12.5803	3.93058
Hotspots.sae2D.Cer3H4L2_2392	495.56	17.9641	3.92532
Hotspots.sae2D.Cer3H4L2_632	442.07	23.9105	3.92329
Hotspots.sae2D.Cer3H4L2_2285	13.97	8.68232	3.92081
Hotspots.sae2D.Cer3H4L2_921	258.41	13.0046	3.91977
Hotspots.sae2D.Cer3H4L2_537	37.94	4.40952	3.91858
Hotspots.sae2D.Cer3H4L2_3055	610.77	17.4053	3.90077
Hotspots.sae2D.Cer3H4L2_3472	174.89	8.10087	3.88577
Hotspots.sae2D.Cer3H4L2_2107	133.69	17.4362	3.88132
Hotspots.sae2D.Cer3H4L2_3447	312.99	21.1187	3.87294
Hotspots.sae2D.Cer3H4L2_2762	226	14.6393	3.87081
Hotspots.sae2D.Cer3H4L2_3599	22.79	4.29381	3.86561
Hotspots.sae2D.Cer3H4L2_275	259.72	4.59335	3.86503
Hotspots.sae2D.Cer3H4L2_1817	315.94	6.69845	3.85348
Hotspots.sae2D.Cer3H4L2_882	76.49	5.28271	3.85097
Hotspots.sae2D.Cer3H4L2_906	674.79	16.549	3.84497
Hotspots.sae2D.Cer3H4L2_795	373.67	9.06735	3.84103
Hotspots.sae2D.Cer3H4L2_2480	52.83	0.815032	3.83777
Hotspots.sae2D.Cer3H4L2_3377	69.91	0.112968	3.83677
Hotspots.sae2D.Cer3H4L2_2595	15.24	5.30042	3.82529
Hotspots.sae2D.Cer3H4L2_1020	272.89	12.948	3.81848
Hotspots.sae2D.Cer3H4L2_339	636.19	27.5494	3.81777
Hotspots.sae2D.Cer3H4L2_85	387.8	16.5403	3.81584
Hotspots.sae2D.Cer3H4L2_1164	109.83	8.61868	3.81516
Hotspots.sae2D.Cer3H4L2_83	65.99	4.90439	3.8131
Hotspots.sae2D.Cer3H4L2_3445	174.33	9.77665	3.80503
Hotspots.sae2D.Cer3H4L2_1013	403.87	10.4299	3.80165
Hotspots.sae2D.Cer3H4L2_273	158.72	11.5155	3.79474
Hotspots.sae2D.Cer3H4L2_3551	40.98	4.24174	3.79129
Hotspots.sae2D.Cer3H4L2_3375	562.16	14.6678	3.79042
Hotspots.sae2D.Cer3H4L2_1566	284.7	4.92897	3.78981
Hotspots.sae2D.Cer3H4L2_2148	35.67	0.445355	3.78881
Hotspots.sae2D.Cer3H4L2_1324	19.43	28.7942	3.78816
Hotspots.sae2D.Cer3H4L2_3234	47.97	5.53168	3.78568
Hotspots.sae2D.Cer3H4L2_3520	593.91	33.7708	3.7769
Hotspots.sae2D.Cer3H4L2_1813	85.81	5.56735	3.76955
Hotspots.sae2D.Cer3H4L2_1888	344.62	17.342	3.76758
Hotspots.sae2D.Cer3H4L2_1225	77.16	4.72839	3.76587
Hotspots.sae2D.Cer3H4L2_1159	64.19	5.62174	3.76487
Hotspots.sae2D.Cer3H4L2_2615	473.43	28.94	3.75861
Hotspots.sae2D.Cer3H4L2_1836	657.25	20.7194	3.75277
Hotspots.sae2D.Cer3H4L2_1122	551.46	18.1003	3.75268
Hotspots.sae2D.Cer3H4L2_17	13.52	0.0277742	3.75174
Hotspots.sae2D.Cer3H4L2_737	125.57	6.47806	3.74945
Hotspots.sae2D.Cer3H4L2_742	32.69	4.06684	3.74871
Hotspots.sae2D.Cer3H4L2_1790	186.79	21.0792	3.74816
Hotspots.sae2D.Cer3H4L2_2701	33.88	1.95006	3.74484
Hotspots.sae2D.Cer3H4L2_2672	36.42	3.2201	3.74477
Hotspots.sae2D.Cer3H4L2_2196	12.28	1.88548	3.73965
Hotspots.sae2D.Cer3H4L2_830	188.48	11.9252	3.73958
Hotspots.sae2D.Cer3H4L2_388	202.47	21.0276	3.7389
Hotspots.sae2D.Cer3H4L2_2617	231.19	10.9475	3.73077
Hotspots.sae2D.Cer3H4L2_1761	84.32	6.26655	3.73013
Hotspots.sae2D.Cer3H4L2_298	152.7	13.0308	3.72161
Hotspots.sae2D.Cer3H4L2_1344	72.39	7.37461	3.71739
Hotspots.sae2D.Cer3H4L2_2726	393.42	7.64845	3.71694
Hotspots.sae2D.Cer3H4L2_876	1043.07	39.4607	3.714
Hotspots.sae2D.Cer3H4L2_983	465.63	10.4355	3.71374
Hotspots.sae2D.Cer3H4L2_322	176.04	7.71561	3.71068
Hotspots.sae2D.Cer3H4L2_2499	383.96	15.4727	3.7101
Hotspots.sae2D.Cer3H4L2_2946	192.58	3.8519	3.70906
Hotspots.sae2D.Cer3H4L2_185	53.21	1.63255	3.70806
Hotspots.sae2D.Cer3H4L2_1943	102.19	7.15977	3.70671
Hotspots.sae2D.Cer3H4L2_767	119.53	8.95139	3.70635
Hotspots.sae2D.Cer3H4L2_1322	148.77	31.9382	3.69713
Hotspots.sae2D.Cer3H4L2_1431	616.15	7.72216	3.69587
Hotspots.sae2D.Cer3H4L2_946	273.57	11.8357	3.69265
Hotspots.sae2D.Cer3H4L2_2842	177.69	9.78329	3.68652
Hotspots.sae2D.Cer3H4L2_1546	175.93	8.24368	3.68194
Hotspots.sae2D.Cer3H4L2_3464	259.93	17.9742	3.68129
Hotspots.sae2D.Cer3H4L2_3424	372.9	17.2186	3.68016
Hotspots.sae2D.Cer3H4L2_3528	44.67	11.0427	3.67123
Hotspots.sae2D.Cer3H4L2_547	32.06	-0.382032	3.66794
Hotspots.sae2D.Cer3H4L2_2258	164.26	13.7081	3.66687
Hotspots.sae2D.Cer3H4L2_215	149.92	14.3262	3.66526
Hotspots.sae2D.Cer3H4L2_2817	291.9	15.3013	3.66029
Hotspots.sae2D.Cer3H4L2_1158	173.64	9.04368	3.66023
Hotspots.sae2D.Cer3H4L2_3414	301.44	6.46626	3.65997
Hotspots.sae2D.Cer3H4L2_621	288.97	14.1818	3.65787
Hotspots.sae2D.Cer3H4L2_3258	151.19	12.713	3.65694
Hotspots.sae2D.Cer3H4L2_2673	52.41	3.50932	3.65471
Hotspots.sae2D.Cer3H4L2_3546	263.77	11.4742	3.65152
Hotspots.sae2D.Cer3H4L2_1017	74.23	5.18152	3.64874
Hotspots.sae2D.Cer3H4L2_3114	29.38	0.505871	3.64277
Hotspots.sae2D.Cer3H4L2_1155	869.79	20.8002	3.64103
Hotspots.sae2D.Cer3H4L2_1007	22.39	4.66584	3.63855
Hotspots.sae2D.Cer3H4L2_639	22.58	3.1599	3.63784
Hotspots.sae2D.Cer3H4L2_413	96.2	2.6441	3.62987
Hotspots.sae2D.Cer3H4L2_2546	118.9	5.96935	3.62884
Hotspots.sae2D.Cer3H4L2_3102	366.34	21.7477	3.62745
Hotspots.sae2D.Cer3H4L2_2961	111.03	4.72748	3.62629
Hotspots.sae2D.Cer3H4L2_2167	89.81	0.0569355	3.62587
Hotspots.sae2D.Cer3H4L2_3257	72.58	8.01945	3.62174
Hotspots.sae2D.Cer3H4L2_2847	12.94	-0.276935	3.62087
Hotspots.sae2D.Cer3H4L2_2820	33.15	1.47968	3.61881
Hotspots.sae2D.Cer3H4L2_12	191.37	10.1271	3.61484
Hotspots.sae2D.Cer3H4L2_105	27.59	3.3999	3.61194
Hotspots.sae2D.Cer3H4L2_663	38.3	3.06139	3.60274
Hotspots.sae2D.Cer3H4L2_2627	314.19	16.9688	3.58803
Hotspots.sae2D.Cer3H4L2_3009	411.25	28.2002	3.58584
Hotspots.sae2D.Cer3H4L2_2018	62.85	4.03529	3.5849
Hotspots.sae2D.Cer3H4L2_3474	161.4	9.03442	3.58042
Hotspots.sae2D.Cer3H4L2_2510	298.8	9.61029	3.57948
Hotspots.sae2D.Cer3H4L2_895	339.87	7.79197	3.57577
Hotspots.sae2D.Cer3H4L2_1090	80.21	9.2211	3.57284
Hotspots.sae2D.Cer3H4L2_2447	27.55	14.627	3.57229
Hotspots.sae2D.Cer3H4L2_1321	116.82	6.17845	3.57158
Hotspots.sae2D.Cer3H4L2_832	43.82	3.9941	3.57084
Hotspots.sae2D.Cer3H4L2_1547	143.17	1.79113	3.56955
Hotspots.sae2D.Cer3H4L2_2147	63.24	3.62448	3.5649
Hotspots.sae2D.Cer3H4L2_965	50.18	-1.01084	3.56387
Hotspots.sae2D.Cer3H4L2_1222	184.91	8.44842	3.55842
Hotspots.sae2D.Cer3H4L2_3079	21.35	5.97658	3.55619
Hotspots.sae2D.Cer3H4L2_3370	69.78	0.761516	3.55555
Hotspots.sae2D.Cer3H4L2_533	130.93	8.97326	3.55258
Hotspots.sae2D.Cer3H4L2_475	1028.22	32.567	3.55129
Hotspots.sae2D.Cer3H4L2_2428	33.85	-0.654194	3.5479
Hotspots.sae2D.Cer3H4L2_2101	878.15	41.9854	3.54526
Hotspots.sae2D.Cer3H4L2_939	203.28	7.88797	3.54365
Hotspots.sae2D.Cer3H4L2_2576	111.9	9.31003	3.54281
Hotspots.sae2D.Cer3H4L2_2980	12.22	1.13781	3.54145
Hotspots.sae2D.Cer3H4L2_1187	63.58	16.9491	3.54035
Hotspots.sae2D.Cer3H4L2_272	131.79	6.81174	3.53729
Hotspots.sae2D.Cer3H4L2_1395	91.98	6.76658	3.53513
Hotspots.sae2D.Cer3H4L2_1668	182.26	8.5351	3.53368
Hotspots.sae2D.Cer3H4L2_1414	61.49	3.76423	3.52497
Hotspots.sae2D.Cer3H4L2_3390	222.01	10.956	3.52229
Hotspots.sae2D.Cer3H4L2_3294	214.5	2.30168	3.51987
Hotspots.sae2D.Cer3H4L2_3287	302.51	14.7542	3.51619
Hotspots.sae2D.Cer3H4L2_2508	397.8	5.87639	3.51255
Hotspots.sae2D.Cer3H4L2_2471	159.75	12.9603	3.50958
Hotspots.sae2D.Cer3H4L2_473	124.85	9.67894	3.50865
Hotspots.sae2D.Cer3H4L2_2594	11.13	2.88161	3.50406
Hotspots.sae2D.Cer3H4L2_2533	750.67	20.4164	3.50206
Hotspots.sae2D.Cer3H4L2_2959	154.43	6.07581	3.49987
Hotspots.sae2D.Cer3H4L2_875	17.84	9.51806	3.49939
Hotspots.sae2D.Cer3H4L2_3340	136.61	12.8325	3.49781
Hotspots.sae2D.Cer3H4L2_396	748.38	39.1154	3.49416
Hotspots.sae2D.Cer3H4L2_1355	544.76	23.7777	3.48952
Hotspots.sae2D.Cer3H4L2_1538	72.7	5.3821	3.47455
Hotspots.sae2D.Cer3H4L2_2876	50.26	2.38426	3.47119
Hotspots.sae2D.Cer3H4L2_2060	203.12	16.0362	3.46287
Hotspots.sae2D.Cer3H4L2_1716	77.1	6.41284	3.45845
Hotspots.sae2D.Cer3H4L2_125	292.02	17.8672	3.45674
Hotspots.sae2D.Cer3H4L2_1506	246.52	14.2211	3.44987
Hotspots.sae2D.Cer3H4L2_865	31.03	1.8349	3.44858
Hotspots.sae2D.Cer3H4L2_3282	27.33	10.5687	3.44771
Hotspots.sae2D.Cer3H4L2_2082	10.78	4.28806	3.44674
Hotspots.sae2D.Cer3H4L2_1484	235.82	8.68587	3.43642
Hotspots.sae2D.Cer3H4L2_1081	382.52	18.47	3.43503
Hotspots.sae2D.Cer3H4L2_1084	120.11	5.01542	3.4321
Hotspots.sae2D.Cer3H4L2_657	349.69	16.53	3.43203
Hotspots.sae2D.Cer3H4L2_1638	468.96	17.6301	3.43084
Hotspots.sae2D.Cer3H4L2_520	66.69	3.31397	3.427
Hotspots.sae2D.Cer3H4L2_1099	550.7	16.5683	3.42497
Hotspots.sae2D.Cer3H4L2_3134	271.8	2.71877	3.4249
Hotspots.sae2D.Cer3H4L2_3157	194.46	1.89642	3.41581
Hotspots.sae2D.Cer3H4L2_3288	341.74	21.7147	3.41235
Hotspots.sae2D.Cer3H4L2_604	499.99	8.47448	3.4041
Hotspots.sae2D.Cer3H4L2_1112	529.62	32.0749	3.40235
Hotspots.sae2D.Cer3H4L2_1362	7.85	6.21755	3.401
Hotspots.sae2D.Cer3H4L2_2930	84.3	-0.243548	3.4001
Hotspots.sae2D.Cer3H4L2_2389	0.45	11.1092	3.39729
Hotspots.sae2D.Cer3H4L2_558	59.92	5.61116	3.39394
Hotspots.sae2D.Cer3H4L2_1305	117.61	11.6053	3.38729
Hotspots.sae2D.Cer3H4L2_314	27.5	2.14013	3.38471
Hotspots.sae2D.Cer3H4L2_3213	164.83	12.0189	3.384
Hotspots.sae2D.Cer3H4L2_182	54.94	2.74594	3.38387
Hotspots.sae2D.Cer3H4L2_2437	36.92	0.683323	3.38229
Hotspots.sae2D.Cer3H4L2_3388	106.34	4.56171	3.37574
Hotspots.sae2D.Cer3H4L2_2894	57.24	0.708516	3.37397
Hotspots.sae2D.Cer3H4L2_2266	96.87	2.32287	3.36794
Hotspots.sae2D.Cer3H4L2_2365	128.21	6.75494	3.36523
Hotspots.sae2D.Cer3H4L2_588	246.86	24.9587	3.35242
Hotspots.sae2D.Cer3H4L2_257	273.52	13.3352	3.34216
Hotspots.sae2D.Cer3H4L2_535	224.44	25.2479	3.33823
Hotspots.sae2D.Cer3H4L2_1591	29.95	3.07903	3.33803
Hotspots.sae2D.Cer3H4L2_1805	156.23	3.6471	3.33684
Hotspots.sae2D.Cer3H4L2_2828	47	2.2281	3.32632
Hotspots.sae2D.Cer3H4L2_163	60.72	5.61832	3.32432
Hotspots.sae2D.Cer3H4L2_49	111.06	8.78126	3.31271
Hotspots.sae2D.Cer3H4L2_97	281.01	2.92871	3.31265
Hotspots.sae2D.Cer3H4L2_238	11.6	3.78761	3.30777
Hotspots.sae2D.Cer3H4L2_2139	857.79	12.9651	3.302
Hotspots.sae2D.Cer3H4L2_3431	391.62	18.6347	3.30152
Hotspots.sae2D.Cer3H4L2_248	297.29	12.3934	3.30042
Hotspots.sae2D.Cer3H4L2_2645	83.74	5.90835	3.29945
Hotspots.sae2D.Cer3H4L2_400	105.85	17.9302	3.28794
Hotspots.sae2D.Cer3H4L2_2012	37.8	2.05139	3.28471
Hotspots.sae2D.Cer3H4L2_455	6.89	1.23832	3.27868
Hotspots.sae2D.Cer3H4L2_289	114.53	7.23829	3.27384
Hotspots.sae2D.Cer3H4L2_2372	10.83	-0.376548	3.26958
Hotspots.sae2D.Cer3H4L2_2933	253.81	16.9287	3.26855
Hotspots.sae2D.Cer3H4L2_102	268.37	5.47355	3.26626
Hotspots.sae2D.Cer3H4L2_957	33.94	1.046	3.26497
Hotspots.sae2D.Cer3H4L2_1004	93.58	3.50258	3.25984
Hotspots.sae2D.Cer3H4L2_3503	255.92	10.7203	3.25861
Hotspots.sae2D.Cer3H4L2_3250	376.82	18.7842	3.25484
Hotspots.sae2D.Cer3H4L2_412	77.26	2.39606	3.25274
Hotspots.sae2D.Cer3H4L2_849	228.86	5.7891	3.25129
Hotspots.sae2D.Cer3H4L2_2689	39.09	1.00771	3.2511
Hotspots.sae2D.Cer3H4L2_60	70.69	5.70313	3.24677
Hotspots.sae2D.Cer3H4L2_2889	372.39	18.1835	3.24248
Hotspots.sae2D.Cer3H4L2_3407	24.89	9.74571	3.24248
Hotspots.sae2D.Cer3H4L2_2971	50.81	3.30958	3.24081
Hotspots.sae2D.Cer3H4L2_3226	56.99	4.99823	3.23723
Hotspots.sae2D.Cer3H4L2_155	128.86	10.4423	3.22155
Hotspots.sae2D.Cer3H4L2_1221	280.32	15.4408	3.2161
Hotspots.sae2D.Cer3H4L2_694	19.29	1.4799	3.21281
Hotspots.sae2D.Cer3H4L2_39	463.79	18.5725	3.21235
Hotspots.sae2D.Cer3H4L2_1507	721.8	11.3461	3.21219
Hotspots.sae2D.Cer3H4L2_1835	129.76	19.896	3.21048
Hotspots.sae2D.Cer3H4L2_146	372.02	13.8618	3.20597
Hotspots.sae2D.Cer3H4L2_658	959.47	16.5665	3.2011
Hotspots.sae2D.Cer3H4L2_815	169.34	9.19061	3.20071
Hotspots.sae2D.Cer3H4L2_1528	325.99	16.0954	3.20032
Hotspots.sae2D.Cer3H4L2_1559	187.51	7.20439	3.19552
Hotspots.sae2D.Cer3H4L2_1980	831.79	29.7426	3.18723
Hotspots.sae2D.Cer3H4L2_1379	77.71	5.91732	3.18174
Hotspots.sae2D.Cer3H4L2_2219	23.47	2.82039	3.18029
Hotspots.sae2D.Cer3H4L2_1111	290.34	32.4541	3.1749
Hotspots.sae2D.Cer3H4L2_2545	185.07	4.63823	3.17358
Hotspots.sae2D.Cer3H4L2_2438	84.61	2.70361	3.16639
Hotspots.sae2D.Cer3H4L2_940	44.47	12.6535	3.15919
Hotspots.sae2D.Cer3H4L2_2506	35.38	1.92394	3.15039
Hotspots.sae2D.Cer3H4L2_387	152.6	19.0277	3.14894
Hotspots.sae2D.Cer3H4L2_459	61.08	1.8401	3.14687
Hotspots.sae2D.Cer3H4L2_173	43.63	8.23113	3.14306
Hotspots.sae2D.Cer3H4L2_618	166.35	8.72116	3.14297
Hotspots.sae2D.Cer3H4L2_2296	15.04	-0.00154839	3.13135
Hotspots.sae2D.Cer3H4L2_1137	577.43	20.4865	3.13052
Hotspots.sae2D.Cer3H4L2_2465	228.35	14.8102	3.12906
Hotspots.sae2D.Cer3H4L2_1117	370.81	2.50019	3.11735
Hotspots.sae2D.Cer3H4L2_299	50.46	10.7114	3.11484
Hotspots.sae2D.Cer3H4L2_664	125.82	5.54119	3.10994
Hotspots.sae2D.Cer3H4L2_857	3.57	5.47868	3.10752
Hotspots.sae2D.Cer3H4L2_885	62.5	9.737	3.10748
Hotspots.sae2D.Cer3H4L2_2232	66.13	2.16	3.10468
Hotspots.sae2D.Cer3H4L2_2583	90.32	2.61284	3.09219
Hotspots.sae2D.Cer3H4L2_1026	275.59	11.863	3.08481
Hotspots.sae2D.Cer3H4L2_3126	252.61	19.6001	3.08303
Hotspots.sae2D.Cer3H4L2_1912	51.07	3.52506	3.08229
Hotspots.sae2D.Cer3H4L2_92	112.82	0.918613	3.08152
Hotspots.sae2D.Cer3H4L2_2373	101.34	10.4459	3.07006
Hotspots.sae2D.Cer3H4L2_2525	194.58	11.1195	3.06935
Hotspots.sae2D.Cer3H4L2_2773	337.72	11.6044	3.06771
Hotspots.sae2D.Cer3H4L2_180	389.62	12.8972	3.06329
Hotspots.sae2D.Cer3H4L2_3058	46.04	4.77165	3.06261
Hotspots.sae2D.Cer3H4L2_2590	55.25	2.04619	3.0601
Hotspots.sae2D.Cer3H4L2_1924	779.69	28.7245	3.0591
Hotspots.sae2D.Cer3H4L2_1098	249.56	26.9633	3.05345
Hotspots.sae2D.Cer3H4L2_3228	17.68	3.24348	3.04906
Hotspots.sae2D.Cer3H4L2_1481	11.95	5.0709	3.0489
Hotspots.sae2D.Cer3H4L2_1752	68.64	2.38797	3.04487
Hotspots.sae2D.Cer3H4L2_511	190.81	6.38223	3.04384
Hotspots.sae2D.Cer3H4L2_364	46.09	1.19919	3.04197
Hotspots.sae2D.Cer3H4L2_3477	252.52	15.4922	3.04039
Hotspots.sae2D.Cer3H4L2_2910	108.23	9.81003	3.03406
Hotspots.sae2D.Cer3H4L2_150	736.91	18.6238	3.03352
Hotspots.sae2D.Cer3H4L2_3097	42.48	3.12665	3.02835
Hotspots.sae2D.Cer3H4L2_2500	194.51	12.2887	3.02468
Hotspots.sae2D.Cer3H4L2_2368	128.27	12.2227	3.02358
Hotspots.sae2D.Cer3H4L2_88	812.44	19.4013	3.02184
Hotspots.sae2D.Cer3H4L2_3353	237.4	12.8124	3.01626
Hotspots.sae2D.Cer3H4L2_722	562.94	12.1151	3.01452
Hotspots.sae2D.Cer3H4L2_3205	225.23	9.58668	3.00729
Hotspots.sae2D.Cer3H4L2_210	137.31	9.00494	3.00568
Hotspots.sae2D.Cer3H4L2_2731	10.33	0.728065	3.00261
Hotspots.sae2D.Cer3H4L2_26	52.59	5.57084	3.00158
Hotspots.sae2D.Cer3H4L2_2227	163.1	4.67139	3.00126
Hotspots.sae2D.Cer3H4L2_555	11.22	4.44774	2.9969
Hotspots.sae2D.Cer3H4L2_2034	124.97	4.89765	2.99594
Hotspots.sae2D.Cer3H4L2_269	151.95	13.8351	2.99468
Hotspots.sae2D.Cer3H4L2_3150	161.06	9.18797	2.99377
Hotspots.sae2D.Cer3H4L2_2270	23.64	4.74684	2.99139
Hotspots.sae2D.Cer3H4L2_521	47.51	2.7489	2.99103
Hotspots.sae2D.Cer3H4L2_2005	9.17	0.39871	2.99019
Hotspots.sae2D.Cer3H4L2_2282	222.3	-0.340258	2.98913
Hotspots.sae2D.Cer3H4L2_1002	667.34	23.1435	2.98381
Hotspots.sae2D.Cer3H4L2_2063	34.22	1.77948	2.97419
Hotspots.sae2D.Cer3H4L2_2918	106.26	5.30435	2.97332
Hotspots.sae2D.Cer3H4L2_3195	259.69	11.3387	2.97023
Hotspots.sae2D.Cer3H4L2_776	149.81	7.07081	2.96819
Hotspots.sae2D.Cer3H4L2_57	77.77	1.80981	2.96542
Hotspots.sae2D.Cer3H4L2_1990	30.03	2.60929	2.96435
Hotspots.sae2D.Cer3H4L2_3594	153.63	5.57452	2.96252
Hotspots.sae2D.Cer3H4L2_1699	8.5	4.21058	2.96148
Hotspots.sae2D.Cer3H4L2_3358	238.37	7.40848	2.96068
Hotspots.sae2D.Cer3H4L2_1389	151.19	4.23665	2.9581
Hotspots.sae2D.Cer3H4L2_52	254.04	11.1938	2.95226
Hotspots.sae2D.Cer3H4L2_214	1443.64	15.8153	2.95023
Hotspots.sae2D.Cer3H4L2_321	34.46	4.00484	2.95016
Hotspots.sae2D.Cer3H4L2_123	66.08	1.72174	2.94977
Hotspots.sae2D.Cer3H4L2_1281	179.02	10.622	2.94974
Hotspots.sae2D.Cer3H4L2_1983	193.92	4.72984	2.94839
Hotspots.sae2D.Cer3H4L2_2236	64.13	8.83555	2.94606
Hotspots.sae2D.Cer3H4L2_1513	75.48	2.8809	2.944
Hotspots.sae2D.Cer3H4L2_2326	827.02	34.7734	2.94168
Hotspots.sae2D.Cer3H4L2_1235	236.08	7.45135	2.94152
Hotspots.sae2D.Cer3H4L2_3418	165.33	10.7486	2.93777
Hotspots.sae2D.Cer3H4L2_1683	67.98	3.8871	2.93632
Hotspots.sae2D.Cer3H4L2_2040	378.37	8.87	2.92945
Hotspots.sae2D.Cer3H4L2_1280	12.91	10.6395	2.92839
Hotspots.sae2D.Cer3H4L2_3056	574.33	25.7604	2.92639
Hotspots.sae2D.Cer3H4L2_2982	72.82	-0.233194	2.92632
Hotspots.sae2D.Cer3H4L2_3344	21.54	2.4409	2.92206
Hotspots.sae2D.Cer3H4L2_3316	199.59	3.96387	2.91965
Hotspots.sae2D.Cer3H4L2_2940	301.91	5.3561	2.91903
Hotspots.sae2D.Cer3H4L2_2231	123.81	16.0104	2.91568
Hotspots.sae2D.Cer3H4L2_2938	9.94	19.02	2.91445
Hotspots.sae2D.Cer3H4L2_2635	29.12	-0.357774	2.91129
Hotspots.sae2D.Cer3H4L2_2066	228.57	10.4846	2.90668
Hotspots.sae2D.Cer3H4L2_1529	21.92	0.649355	2.90145
Hotspots.sae2D.Cer3H4L2_996	168.2	13.9547	2.89926
Hotspots.sae2D.Cer3H4L2_2306	53.37	8.31348	2.89277
Hotspots.sae2D.Cer3H4L2_732	29.27	13.5637	2.89197
Hotspots.sae2D.Cer3H4L2_3337	81.02	14.2452	2.88632
Hotspots.sae2D.Cer3H4L2_1198	325.05	14.3806	2.88455
Hotspots.sae2D.Cer3H4L2_406	21.31	4.00894	2.88194
Hotspots.sae2D.Cer3H4L2_2610	258.89	12.6841	2.88103
Hotspots.sae2D.Cer3H4L2_75	68.95	1.44616	2.881
Hotspots.sae2D.Cer3H4L2_1662	79	9.71565	2.8719
Hotspots.sae2D.Cer3H4L2_3446	250.93	10.1	2.87039
Hotspots.sae2D.Cer3H4L2_2723	55.35	4.70858	2.87013
Hotspots.sae2D.Cer3H4L2_2142	41.11	1.57506	2.86539
Hotspots.sae2D.Cer3H4L2_278	147.15	5.57639	2.86494
Hotspots.sae2D.Cer3H4L2_106	564.12	1.40726	2.86342
Hotspots.sae2D.Cer3H4L2_2526	124.38	7.63155	2.86323
Hotspots.sae2D.Cer3H4L2_2446	682.59	21.2463	2.8611
Hotspots.sae2D.Cer3H4L2_2010	176.87	8.39345	2.85997
Hotspots.sae2D.Cer3H4L2_592	451.76	15.1568	2.85739
Hotspots.sae2D.Cer3H4L2_81	25.42	1.51919	2.85558
Hotspots.sae2D.Cer3H4L2_1347	93.09	5.50668	2.85452
Hotspots.sae2D.Cer3H4L2_188	773.32	19.8905	2.85377
Hotspots.sae2D.Cer3H4L2_2823	76.56	6.60597	2.84839
Hotspots.sae2D.Cer3H4L2_3438	235.45	8.41058	2.84787
Hotspots.sae2D.Cer3H4L2_2857	13.21	5.47019	2.84416
Hotspots.sae2D.Cer3H4L2_3191	163.45	13.4001	2.83123
Hotspots.sae2D.Cer3H4L2_220	16.5	4.79239	2.8291
Hotspots.sae2D.Cer3H4L2_998	26.64	6.23177	2.82855
Hotspots.sae2D.Cer3H4L2_546	146.45	5.20568	2.82823
Hotspots.sae2D.Cer3H4L2_1703	507.39	9.12329	2.82694
Hotspots.sae2D.Cer3H4L2_3173	353.57	13.5751	2.82668
Hotspots.sae2D.Cer3H4L2_2485	156.52	6.94516	2.82548
Hotspots.sae2D.Cer3H4L2_659	384	23.8179	2.81781
Hotspots.sae2D.Cer3H4L2_955	162.76	5.0781	2.81458
Hotspots.sae2D.Cer3H4L2_2519	587.58	15.171	2.81206
Hotspots.sae2D.Cer3H4L2_1185	741.65	13.6129	2.81139
Hotspots.sae2D.Cer3H4L2_1148	68.43	6.51077	2.81126
Hotspots.sae2D.Cer3H4L2_3359	112.55	3.55481	2.80852
Hotspots.sae2D.Cer3H4L2_2413	704.59	21.9364	2.79865
Hotspots.sae2D.Cer3H4L2_2841	128.1	5.19958	2.79787
Hotspots.sae2D.Cer3H4L2_1598	38.94	0.698935	2.789
Hotspots.sae2D.Cer3H4L2_3372	119.22	5.21471	2.78229
Hotspots.sae2D.Cer3H4L2_648	82.61	5.58506	2.78106
Hotspots.sae2D.Cer3H4L2_3265	439.41	7.01419	2.77326
Hotspots.sae2D.Cer3H4L2_2006	175.02	5.10168	2.77219
Hotspots.sae2D.Cer3H4L2_1518	484.47	9.94177	2.76919
Hotspots.sae2D.Cer3H4L2_1315	28.58	3.52074	2.76784
Hotspots.sae2D.Cer3H4L2_282	154.45	15.343	2.75771
Hotspots.sae2D.Cer3H4L2_288	51.37	6.66326	2.75574
Hotspots.sae2D.Cer3H4L2_3235	24.53	3.16003	2.75452
Hotspots.sae2D.Cer3H4L2_718	76.24	6.88768	2.75126
Hotspots.sae2D.Cer3H4L2_247	52.53	7.64926	2.7509
Hotspots.sae2D.Cer3H4L2_3124	323.44	38.36	2.74581
Hotspots.sae2D.Cer3H4L2_1448	95.5	8.17316	2.73877
Hotspots.sae2D.Cer3H4L2_2030	253.56	9.48132	2.73029
Hotspots.sae2D.Cer3H4L2_1698	100.38	7.75335	2.73006
Hotspots.sae2D.Cer3H4L2_3099	70.53	6.71306	2.72842
Hotspots.sae2D.Cer3H4L2_221	18.2	2.40461	2.72716
Hotspots.sae2D.Cer3H4L2_33	205.43	4.46597	2.72423
Hotspots.sae2D.Cer3H4L2_231	387.56	17.1268	2.72132
Hotspots.sae2D.Cer3H4L2_3553	1250.71	27.9547	2.72026
Hotspots.sae2D.Cer3H4L2_3427	52.4	5.96319	2.71539
Hotspots.sae2D.Cer3H4L2_2183	12.11	0.883903	2.71423
Hotspots.sae2D.Cer3H4L2_669	597.11	12.6785	2.70713
Hotspots.sae2D.Cer3H4L2_1818	16.84	3.88132	2.70629
Hotspots.sae2D.Cer3H4L2_1299	254.63	9.39565	2.70623
Hotspots.sae2D.Cer3H4L2_1455	86.23	5.30926	2.70116
Hotspots.sae2D.Cer3H4L2_1010	151.76	12.6357	2.70094
Hotspots.sae2D.Cer3H4L2_1959	142.22	9.10668	2.69671
Hotspots.sae2D.Cer3H4L2_381	321.72	23.7102	2.6961
Hotspots.sae2D.Cer3H4L2_3400	78.84	4.60648	2.69523
Hotspots.sae2D.Cer3H4L2_2054	91.8	5.17942	2.68781
Hotspots.sae2D.Cer3H4L2_2001	89.33	1.65532	2.68332
Hotspots.sae2D.Cer3H4L2_386	45.6	19.1452	2.67726
Hotspots.sae2D.Cer3H4L2_1200	316.84	20.4701	2.67694
Hotspots.sae2D.Cer3H4L2_2864	44.84	4.59155	2.67581
Hotspots.sae2D.Cer3H4L2_2770	65.65	2.94513	2.67387
Hotspots.sae2D.Cer3H4L2_2573	133.56	14.6239	2.67055
Hotspots.sae2D.Cer3H4L2_1283	181.47	16.1901	2.67052
Hotspots.sae2D.Cer3H4L2_2205	97.46	2.86552	2.66987
Hotspots.sae2D.Cer3H4L2_843	7.92	-0.229226	2.66387
Hotspots.sae2D.Cer3H4L2_1664	29.85	22.3141	2.66377
Hotspots.sae2D.Cer3H4L2_474	52.73	7.51106	2.65929
Hotspots.sae2D.Cer3H4L2_2149	11.81	-0.0373871	2.65916
Hotspots.sae2D.Cer3H4L2_3005	266.58	19.3305	2.65906
Hotspots.sae2D.Cer3H4L2_15	98.44	1.79165	2.65506
Hotspots.sae2D.Cer3H4L2_1325	13.33	2.89574	2.6541
Hotspots.sae2D.Cer3H4L2_2881	285.61	9.65535	2.65148
Hotspots.sae2D.Cer3H4L2_2632	15.85	5.59274	2.64661
Hotspots.sae2D.Cer3H4L2_2958	6.99	0.0745484	2.6451
Hotspots.sae2D.Cer3H4L2_3078	107.67	6.3119	2.64216
Hotspots.sae2D.Cer3H4L2_1394	71.32	5.52006	2.63913
Hotspots.sae2D.Cer3H4L2_427	225.88	11.3385	2.63481
Hotspots.sae2D.Cer3H4L2_394	62.5	17.2122	2.63468
Hotspots.sae2D.Cer3H4L2_2809	113.39	6.07768	2.63403
Hotspots.sae2D.Cer3H4L2_59	700.25	25.5936	2.63106
Hotspots.sae2D.Cer3H4L2_593	39.59	2.448	2.63061
Hotspots.sae2D.Cer3H4L2_1206	45.97	3.67158	2.62819
Hotspots.sae2D.Cer3H4L2_2427	219.72	1.64903	2.62735
Hotspots.sae2D.Cer3H4L2_5	325.45	5.54113	2.62342
Hotspots.sae2D.Cer3H4L2_966	193.72	12.7871	2.6189
Hotspots.sae2D.Cer3H4L2_3128	172.35	12.8352	2.61823
Hotspots.sae2D.Cer3H4L2_2265	179.26	7.9361	2.61803
Hotspots.sae2D.Cer3H4L2_2070	111.24	3.88842	2.61658
Hotspots.sae2D.Cer3H4L2_112	88.91	2.276	2.61429
Hotspots.sae2D.Cer3H4L2_790	64.78	2.44787	2.61177
Hotspots.sae2D.Cer3H4L2_2766	82.08	-0.247129	2.59981
Hotspots.sae2D.Cer3H4L2_108	72.18	3.2161	2.59952
Hotspots.sae2D.Cer3H4L2_2708	27.17	0.944	2.59642
Hotspots.sae2D.Cer3H4L2_2748	91.92	0.79729	2.59197
Hotspots.sae2D.Cer3H4L2_860	207.91	11.2081	2.58261
Hotspots.sae2D.Cer3H4L2_1678	42.58	4.20306	2.58174
Hotspots.sae2D.Cer3H4L2_2923	249.27	16.8776	2.58126
Hotspots.sae2D.Cer3H4L2_3483	270.77	6.122	2.57565
Hotspots.sae2D.Cer3H4L2_3455	103.77	3.13848	2.57439
Hotspots.sae2D.Cer3H4L2_1309	62.42	9.77781	2.57229
Hotspots.sae2D.Cer3H4L2_1102	214.98	7.71765	2.56929
Hotspots.sae2D.Cer3H4L2_2187	61.73	0.470194	2.56326
Hotspots.sae2D.Cer3H4L2_2105	99.57	6.48326	2.55884
Hotspots.sae2D.Cer3H4L2_2872	23.57	2.52581	2.55668
Hotspots.sae2D.Cer3H4L2_2767	284.25	4.45	2.55458
Hotspots.sae2D.Cer3H4L2_635	567.19	31.6015	2.55042
Hotspots.sae2D.Cer3H4L2_95	28.65	0.962355	2.54384
Hotspots.sae2D.Cer3H4L2_913	280.77	5.35539	2.53965
Hotspots.sae2D.Cer3H4L2_2064	638.21	9.87019	2.53742
Hotspots.sae2D.Cer3H4L2_977	161.14	9.47716	2.53542
Hotspots.sae2D.Cer3H4L2_2772	95.37	-0.406065	2.53397
Hotspots.sae2D.Cer3H4L2_2255	16.91	1.65181	2.53374
Hotspots.sae2D.Cer3H4L2_2046	64.05	1.42584	2.53029
Hotspots.sae2D.Cer3H4L2_2893	58.34	6.48184	2.52868
Hotspots.sae2D.Cer3H4L2_3466	19.59	0.953129	2.52542
Hotspots.sae2D.Cer3H4L2_1794	420.96	31.4724	2.52458
Hotspots.sae2D.Cer3H4L2_1973	41.63	10.2894	2.52216
Hotspots.sae2D.Cer3H4L2_770	83.9	6.92042	2.51732
Hotspots.sae2D.Cer3H4L2_2477	314.35	7.43406	2.51535
Hotspots.sae2D.Cer3H4L2_1048	462.06	7.58561	2.51145
Hotspots.sae2D.Cer3H4L2_2941	246.78	5.98103	2.511
Hotspots.sae2D.Cer3H4L2_1047	216.86	5.42045	2.51023
Hotspots.sae2D.Cer3H4L2_1061	349.73	5.6679	2.50981
Hotspots.sae2D.Cer3H4L2_259	245.68	11.4217	2.50877
Hotspots.sae2D.Cer3H4L2_872	9.27	0.130032	2.50658
Hotspots.sae2D.Cer3H4L2_1444	11.77	2.09374	2.49426
Hotspots.sae2D.Cer3H4L2_3378	26.51	-0.0402903	2.49342
Hotspots.sae2D.Cer3H4L2_1880	113.66	7.91055	2.49332
Hotspots.sae2D.Cer3H4L2_563	192.44	1.09032	2.49181
Hotspots.sae2D.Cer3H4L2_991	42.7	3.09126	2.48894
Hotspots.sae2D.Cer3H4L2_2230	24.37	11.8253	2.48735
Hotspots.sae2D.Cer3H4L2_2931	113.53	4.43719	2.48081
Hotspots.sae2D.Cer3H4L2_392	215.97	30.4718	2.47961
Hotspots.sae2D.Cer3H4L2_8	293.63	6.55245	2.47926
Hotspots.sae2D.Cer3H4L2_823	254.21	13.1399	2.47874
Hotspots.sae2D.Cer3H4L2_2636	208.46	18.5415	2.47774
Hotspots.sae2D.Cer3H4L2_2086	10.28	-0.0649677	2.47729
Hotspots.sae2D.Cer3H4L2_2104	23.77	1.79842	2.47568
Hotspots.sae2D.Cer3H4L2_2744	237.5	10.7582	2.47481
Hotspots.sae2D.Cer3H4L2_2681	43.03	2.17426	2.46945
Hotspots.sae2D.Cer3H4L2_1847	656.44	41.9326	2.46313
Hotspots.sae2D.Cer3H4L2_3296	121.16	13.9735	2.46184
Hotspots.sae2D.Cer3H4L2_1850	16.26	6.29623	2.45939
Hotspots.sae2D.Cer3H4L2_2987	66.47	-1.00045	2.45839
Hotspots.sae2D.Cer3H4L2_1921	198.06	12.3234	2.45681
Hotspots.sae2D.Cer3H4L2_3412	577.66	15.1446	2.45387
Hotspots.sae2D.Cer3H4L2_341	2016.17	67.2007	2.45319
Hotspots.sae2D.Cer3H4L2_3490	314.27	15.224	2.44526
Hotspots.sae2D.Cer3H4L2_3264	503.25	12.9651	2.445
Hotspots.sae2D.Cer3H4L2_3516	23.78	5.07523	2.43926
Hotspots.sae2D.Cer3H4L2_1192	43.9	9.82681	2.43903
Hotspots.sae2D.Cer3H4L2_1685	86.68	4.67016	2.43748
Hotspots.sae2D.Cer3H4L2_3555	87.81	9.60958	2.43719
Hotspots.sae2D.Cer3H4L2_813	95.72	5.21326	2.4371
Hotspots.sae2D.Cer3H4L2_1944	383.65	4.52977	2.43161
Hotspots.sae2D.Cer3H4L2_2898	31.81	0.877419	2.42942
Hotspots.sae2D.Cer3H4L2_1109	445	13.4417	2.42826
Hotspots.sae2D.Cer3H4L2_3144	171.49	9.097	2.42419
Hotspots.sae2D.Cer3H4L2_1654	556.81	10.0416	2.42132
Hotspots.sae2D.Cer3H4L2_239	99.41	4.43681	2.41881
Hotspots.sae2D.Cer3H4L2_707	81.8	7.25297	2.41687
Hotspots.sae2D.Cer3H4L2_3421	37.4	1.88661	2.41681
Hotspots.sae2D.Cer3H4L2_3488	91.84	13.1611	2.40558
Hotspots.sae2D.Cer3H4L2_435	107.68	3.80484	2.40116
Hotspots.sae2D.Cer3H4L2_2042	56.41	3.06613	2.39226
Hotspots.sae2D.Cer3H4L2_759	67.92	4.16377	2.39197
Hotspots.sae2D.Cer3H4L2_2733	663.43	14.8906	2.3891
Hotspots.sae2D.Cer3H4L2_2444	51.46	2.45923	2.388
Hotspots.sae2D.Cer3H4L2_3223	160.67	9.47274	2.38532
Hotspots.sae2D.Cer3H4L2_2990	68.62	8.96277	2.38416
Hotspots.sae2D.Cer3H4L2_3591	128.05	19.4911	2.381
Hotspots.sae2D.Cer3H4L2_2248	310.04	14.4217	2.36965
Hotspots.sae2D.Cer3H4L2_118	266.42	4.19952	2.3681
Hotspots.sae2D.Cer3H4L2_2966	56.8	0.0953548	2.36652
Hotspots.sae2D.Cer3H4L2_837	290.29	1.60981	2.36626
Hotspots.sae2D.Cer3H4L2_1747	240.97	2.79703	2.36384
Hotspots.sae2D.Cer3H4L2_226	88.69	6.23735	2.36368
Hotspots.sae2D.Cer3H4L2_3507	58.99	9.539	2.36335
Hotspots.sae2D.Cer3H4L2_1979	42.96	13.0633	2.35684
Hotspots.sae2D.Cer3H4L2_2664	234.35	13.3011	2.3459
Hotspots.sae2D.Cer3H4L2_2472	56.97	2.10658	2.34348
Hotspots.sae2D.Cer3H4L2_819	34.32	1.15132	2.34181
Hotspots.sae2D.Cer3H4L2_468	76.85	11.0557	2.33913
Hotspots.sae2D.Cer3H4L2_2795	81.59	4.9999	2.33555
Hotspots.sae2D.Cer3H4L2_680	360.67	13.9736	2.33261
Hotspots.sae2D.Cer3H4L2_901	460.45	15.7359	2.33126
Hotspots.sae2D.Cer3H4L2_693	195.39	16.0106	2.3259
Hotspots.sae2D.Cer3H4L2_1986	435.61	19.1856	2.32552
Hotspots.sae2D.Cer3H4L2_1658	39.3	5.76774	2.31771
Hotspots.sae2D.Cer3H4L2_2000	435.25	13.4833	2.31687
Hotspots.sae2D.Cer3H4L2_3117	180	18.1889	2.31642
Hotspots.sae2D.Cer3H4L2_441	231.74	20.1013	2.31635
Hotspots.sae2D.Cer3H4L2_222	303.52	13.4757	2.30794
Hotspots.sae2D.Cer3H4L2_3435	604.54	34.2029	2.30706
Hotspots.sae2D.Cer3H4L2_1801	268.87	11.6028	2.30484
Hotspots.sae2D.Cer3H4L2_2735	68.27	5.22474	2.30087
Hotspots.sae2D.Cer3H4L2_2419	193.21	11.576	2.29487
Hotspots.sae2D.Cer3H4L2_1310	242.7	13.8141	2.28984
Hotspots.sae2D.Cer3H4L2_2778	183.94	3.07413	2.28616
Hotspots.sae2D.Cer3H4L2_14	400.28	-0.98129	2.28394
Hotspots.sae2D.Cer3H4L2_1494	150.07	5.57452	2.28123
Hotspots.sae2D.Cer3H4L2_1229	255.66	11.3822	2.28113
Hotspots.sae2D.Cer3H4L2_614	969.7	33.4662	2.2741
Hotspots.sae2D.Cer3H4L2_1557	603.97	8.69771	2.26181
Hotspots.sae2D.Cer3H4L2_2553	289	10.2778	2.26048
Hotspots.sae2D.Cer3H4L2_3075	61.12	15.0378	2.25565
Hotspots.sae2D.Cer3H4L2_541	120.4	0.901032	2.25535
Hotspots.sae2D.Cer3H4L2_486	97.47	3.05348	2.24903
Hotspots.sae2D.Cer3H4L2_2286	193.79	13.1383	2.24603
Hotspots.sae2D.Cer3H4L2_914	711.2	23.6122	2.24539
Hotspots.sae2D.Cer3H4L2_1432	23.72	-0.148161	2.2449
Hotspots.sae2D.Cer3H4L2_1086	449.07	4.29381	2.24423
Hotspots.sae2D.Cer3H4L2_233	30.8	1.61019	2.24261
Hotspots.sae2D.Cer3H4L2_1926	73.42	5.15048	2.24239
Hotspots.sae2D.Cer3H4L2_3165	358.18	9.42335	2.24148
Hotspots.sae2D.Cer3H4L2_3535	159.11	11.7394	2.23535
Hotspots.sae2D.Cer3H4L2_3283	11.36	1.08319	2.2349
Hotspots.sae2D.Cer3H4L2_3116	702.12	22.1314	2.23242
Hotspots.sae2D.Cer3H4L2_1923	11.97	33.9398	2.23216
Hotspots.sae2D.Cer3H4L2_2323	31.3	1.32874	2.23026
Hotspots.sae2D.Cer3H4L2_3513	52.65	7.79119	2.22513
Hotspots.sae2D.Cer3H4L2_3428	21.12	3.92903	2.22245
Hotspots.sae2D.Cer3H4L2_3527	389.07	3.09	2.22052
Hotspots.sae2D.Cer3H4L2_2678	18.02	0.770774	2.22019
Hotspots.sae2D.Cer3H4L2_1115	249.35	8.38261	2.21732
Hotspots.sae2D.Cer3H4L2_725	159.5	9.34181	2.21087
Hotspots.sae2D.Cer3H4L2_1055	11.68	1.6669	2.20771
Hotspots.sae2D.Cer3H4L2_822	61.36	1.54206	2.20123
Hotspots.sae2D.Cer3H4L2_3471	108.71	5.5669	2.19742
Hotspots.sae2D.Cer3H4L2_3575	27.74	0.754258	2.19655
Hotspots.sae2D.Cer3H4L2_2541	133.31	8.43368	2.19358
Hotspots.sae2D.Cer3H4L2_1689	1006.09	7.7469	2.19306
Hotspots.sae2D.Cer3H4L2_847	98.82	5.04277	2.19045
Hotspots.sae2D.Cer3H4L2_200	211.38	8.03261	2.19029
Hotspots.sae2D.Cer3H4L2_1313	28.48	4.61906	2.18635
Hotspots.sae2D.Cer3H4L2_3104	74.26	7.48697	2.18452
Hotspots.sae2D.Cer3H4L2_1308	64.84	8.99855	2.16703
Hotspots.sae2D.Cer3H4L2_3365	17.14	-0.557806	2.16532
Hotspots.sae2D.Cer3H4L2_1495	204.52	5.02532	2.16435
Hotspots.sae2D.Cer3H4L2_3496	385.9	6.98503	2.16323
Hotspots.sae2D.Cer3H4L2_780	15.64	4.15677	2.16142
Hotspots.sae2D.Cer3H4L2_340	6.64	3.57274	2.16087
Hotspots.sae2D.Cer3H4L2_2581	112.85	4.66516	2.15887
Hotspots.sae2D.Cer3H4L2_2591	67.24	0.747935	2.15774
Hotspots.sae2D.Cer3H4L2_2906	400.88	16.8335	2.15677
Hotspots.sae2D.Cer3H4L2_3246	121.04	4.16494	2.15526
Hotspots.sae2D.Cer3H4L2_3404	761.2	11.5227	2.15506
Hotspots.sae2D.Cer3H4L2_246	23.79	0.684097	2.15397
Hotspots.sae2D.Cer3H4L2_625	62.7	2.69287	2.15232
Hotspots.sae2D.Cer3H4L2_2844	186.48	2.0051	2.15048
Hotspots.sae2D.Cer3H4L2_1049	128.53	4.08884	2.14877
Hotspots.sae2D.Cer3H4L2_497	133.57	0.0628387	2.14474
Hotspots.sae2D.Cer3H4L2_3361	88.13	2.87623	2.14329
Hotspots.sae2D.Cer3H4L2_1401	60.18	1.46748	2.1401
Hotspots.sae2D.Cer3H4L2_655	537.55	19.168	2.13926
Hotspots.sae2D.Cer3H4L2_234	200.82	4.78374	2.13855
Hotspots.sae2D.Cer3H4L2_1560	45.35	2.22894	2.13629
Hotspots.sae2D.Cer3H4L2_1142	33.36	-0.153452	2.13426
Hotspots.sae2D.Cer3H4L2_2826	178.03	7.4901	2.12974
Hotspots.sae2D.Cer3H4L2_40	78.71	6.63719	2.12958
Hotspots.sae2D.Cer3H4L2_2077	154.28	8.65674	2.12935
Hotspots.sae2D.Cer3H4L2_1815	414.58	10.3997	2.12555
Hotspots.sae2D.Cer3H4L2_2783	1223.72	20.4585	2.125
Hotspots.sae2D.Cer3H4L2_265	136.97	13.8414	2.12232
Hotspots.sae2D.Cer3H4L2_881	114.68	5.14577	2.12016
Hotspots.sae2D.Cer3H4L2_1496	177.21	4.41006	2.11813
Hotspots.sae2D.Cer3H4L2_1426	22.76	0.618581	2.11184
Hotspots.sae2D.Cer3H4L2_2524	169.5	6.93574	2.10977
Hotspots.sae2D.Cer3H4L2_896	249.32	5.65158	2.10971
Hotspots.sae2D.Cer3H4L2_3476	65.07	6.19603	2.10948
Hotspots.sae2D.Cer3H4L2_2028	20.53	4.77755	2.10713
Hotspots.sae2D.Cer3H4L2_3413	70.73	2.07216	2.10352
Hotspots.sae2D.Cer3H4L2_3113	300.59	16.5907	2.10329
Hotspots.sae2D.Cer3H4L2_1878	193.77	26.0231	2.10126
Hotspots.sae2D.Cer3H4L2_484	36.51	0.281742	2.10016
Hotspots.sae2D.Cer3H4L2_1400	48.55	6.14671	2.09587
Hotspots.sae2D.Cer3H4L2_3292	35.46	15.1508	2.09419
Hotspots.sae2D.Cer3H4L2_242	311.34	6.09694	2.08903
Hotspots.sae2D.Cer3H4L2_3307	70.33	0.866516	2.08581
Hotspots.sae2D.Cer3H4L2_1804	85.34	2.62439	2.08087
Hotspots.sae2D.Cer3H4L2_1190	17.77	1.50729	2.07961
Hotspots.sae2D.Cer3H4L2_590	185.4	5.75039	2.07377
Hotspots.sae2D.Cer3H4L2_253	24.84	1.98084	2.07329
Hotspots.sae2D.Cer3H4L2_3341	147.51	7.89723	2.07313
Hotspots.sae2D.Cer3H4L2_1505	19.61	3.11365	2.06697
Hotspots.sae2D.Cer3H4L2_120	244.7	9.92419	2.06677
Hotspots.sae2D.Cer3H4L2_1621	75.36	1.90974	2.06674
Hotspots.sae2D.Cer3H4L2_1820	496	14.3646	2.06565
Hotspots.sae2D.Cer3H4L2_2234	124.39	9.97597	2.0649
Hotspots.sae2D.Cer3H4L2_1252	48.13	2.67097	2.06435
Hotspots.sae2D.Cer3H4L2_1929	184.84	17.8372	2.05823
Hotspots.sae2D.Cer3H4L2_2424	18.27	0.59171	2.05748
Hotspots.sae2D.Cer3H4L2_241	48.46	4.504	2.05748
Hotspots.sae2D.Cer3H4L2_1768	37.35	0.542516	2.05732
Hotspots.sae2D.Cer3H4L2_1952	62.85	4.43742	2.05652
Hotspots.sae2D.Cer3H4L2_3468	407.88	10.8751	2.05432
Hotspots.sae2D.Cer3H4L2_1520	170.15	7.42835	2.05126
Hotspots.sae2D.Cer3H4L2_2539	633.14	16.0476	2.04316
Hotspots.sae2D.Cer3H4L2_1286	358.51	20.1216	2.0419
Hotspots.sae2D.Cer3H4L2_963	297.61	3.24161	2.03752
Hotspots.sae2D.Cer3H4L2_10	85.27	7.10094	2.03552
Hotspots.sae2D.Cer3H4L2_3216	13	5.35148	2.03394
Hotspots.sae2D.Cer3H4L2_3277	473.81	14.7319	2.03135
Hotspots.sae2D.Cer3H4L2_3168	145.61	5.49332	2.0299
Hotspots.sae2D.Cer3H4L2_989	58.81	2.56858	2.02913
Hotspots.sae2D.Cer3H4L2_1935	402.82	12.0627	2.02842
Hotspots.sae2D.Cer3H4L2_522	576.24	22.1398	2.02771
Hotspots.sae2D.Cer3H4L2_1717	199.89	9.96868	2.02539
Hotspots.sae2D.Cer3H4L2_3381	302.92	15.9591	2.02529
Hotspots.sae2D.Cer3H4L2_612	159.79	0.24929	2.02335
Hotspots.sae2D.Cer3H4L2_1629	27.67	0.180742	2.02265
Hotspots.sae2D.Cer3H4L2_1755	426.79	9.46432	2.01958
Hotspots.sae2D.Cer3H4L2_1663	72.07	8.38319	2.01913
Hotspots.sae2D.Cer3H4L2_3252	114.33	5.43468	2.00477
Hotspots.sae2D.Cer3H4L2_3457	192.94	11.0026	2.00474
Hotspots.sae2D.Cer3H4L2_699	98.69	10.6108	2.00394
Hotspots.sae2D.Cer3H4L2_454	148.31	2.74039	2.003
Hotspots.sae2D.Cer3H4L2_3101	159.65	6.12942	2.00226
Hotspots.sae2D.Cer3H4L2_2845	19.49	2.70497	1.99777
Hotspots.sae2D.Cer3H4L2_2322	325.66	18.0931	1.99413
Hotspots.sae2D.Cer3H4L2_1292	48.83	1.57719	1.99271
Hotspots.sae2D.Cer3H4L2_2078	49.77	6.70455	1.99194
Hotspots.sae2D.Cer3H4L2_523	86.9	4.67594	1.99035
Hotspots.sae2D.Cer3H4L2_452	29.24	-0.400355	1.98955
Hotspots.sae2D.Cer3H4L2_3577	313.05	9.97484	1.98871
Hotspots.sae2D.Cer3H4L2_3398	35.56	-0.303387	1.98816
Hotspots.sae2D.Cer3H4L2_2925	343.17	17.9598	1.98597
Hotspots.sae2D.Cer3H4L2_2758	128.48	2.81929	1.9859
Hotspots.sae2D.Cer3H4L2_2316	10.15	9.10426	1.98068
Hotspots.sae2D.Cer3H4L2_643	117.8	6.67374	1.97903
Hotspots.sae2D.Cer3H4L2_172	135.36	18.9644	1.97416
Hotspots.sae2D.Cer3H4L2_723	345.1	10.4401	1.96368
Hotspots.sae2D.Cer3H4L2_183	655.02	22.6873	1.95997
Hotspots.sae2D.Cer3H4L2_1399	525.4	13.0861	1.95552
Hotspots.sae2D.Cer3H4L2_1167	150.52	7.05729	1.95252
Hotspots.sae2D.Cer3H4L2_3232	46.03	0.684742	1.95203
Hotspots.sae2D.Cer3H4L2_1549	217.04	6.75058	1.95152
Hotspots.sae2D.Cer3H4L2_156	209.99	11.3161	1.95045
Hotspots.sae2D.Cer3H4L2_954	92.16	1.40206	1.94713
Hotspots.sae2D.Cer3H4L2_1592	19.77	-0.620129	1.94629
Hotspots.sae2D.Cer3H4L2_116	156.76	2.20177	1.93945
Hotspots.sae2D.Cer3H4L2_177	270.82	14.0477	1.93806
Hotspots.sae2D.Cer3H4L2_1802	101.15	0.560645	1.93581
Hotspots.sae2D.Cer3H4L2_142	111.16	5.6559	1.93529
Hotspots.sae2D.Cer3H4L2_1073	53.75	0.319935	1.93468
Hotspots.sae2D.Cer3H4L2_1872	43.12	2.51445	1.9339
Hotspots.sae2D.Cer3H4L2_2169	156.73	2.76048	1.932
Hotspots.sae2D.Cer3H4L2_3408	320.61	14.0041	1.93168
Hotspots.sae2D.Cer3H4L2_2905	44.04	3.00755	1.92884
Hotspots.sae2D.Cer3H4L2_816	35.95	1.34642	1.92694
Hotspots.sae2D.Cer3H4L2_1762	165.84	9.051	1.92487
Hotspots.sae2D.Cer3H4L2_1987	339.57	21.9743	1.91029
Hotspots.sae2D.Cer3H4L2_2353	93.44	4.63906	1.90877
Hotspots.sae2D.Cer3H4L2_650	26.89	1.38184	1.90242
Hotspots.sae2D.Cer3H4L2_1617	112.63	13.6611	1.89577
Hotspots.sae2D.Cer3H4L2_1023	76.86	4.68519	1.8919
Hotspots.sae2D.Cer3H4L2_2396	117.06	34.2655	1.89174
Hotspots.sae2D.Cer3H4L2_2814	75.92	3.99729	1.89129
Hotspots.sae2D.Cer3H4L2_2715	94.74	3.17426	1.89119
Hotspots.sae2D.Cer3H4L2_3004	36.81	-0.162839	1.89097
Hotspots.sae2D.Cer3H4L2_3275	102.28	1.36919	1.88571
Hotspots.sae2D.Cer3H4L2_2242	92.93	6.43419	1.88571
Hotspots.sae2D.Cer3H4L2_1740	1.95	-0.154774	1.88571
Hotspots.sae2D.Cer3H4L2_1067	1315.18	15.9254	1.88187
Hotspots.sae2D.Cer3H4L2_2917	347.17	9.45081	1.88145
Hotspots.sae2D.Cer3H4L2_496	28.24	3.09397	1.88048
Hotspots.sae2D.Cer3H4L2_2048	39.51	2.8579	1.87826
Hotspots.sae2D.Cer3H4L2_2760	114.05	6.02019	1.87823
Hotspots.sae2D.Cer3H4L2_3190	205.53	10.9694	1.87716
Hotspots.sae2D.Cer3H4L2_2260	18.18	1.42868	1.87455
Hotspots.sae2D.Cer3H4L2_1736	26.4	0.96729	1.87374
Hotspots.sae2D.Cer3H4L2_1555	3.99	0.813742	1.86894
Hotspots.sae2D.Cer3H4L2_826	18.53	0.776806	1.86806
Hotspots.sae2D.Cer3H4L2_564	84.69	-0.0346774	1.86668
Hotspots.sae2D.Cer3H4L2_1151	13.78	2.74955	1.86268
Hotspots.sae2D.Cer3H4L2_369	49.25	2.1961	1.86265
Hotspots.sae2D.Cer3H4L2_922	230.26	13.3159	1.85897
Hotspots.sae2D.Cer3H4L2_629	29.97	11.3998	1.85861
Hotspots.sae2D.Cer3H4L2_1677	187.89	4.37648	1.85806
Hotspots.sae2D.Cer3H4L2_670	211.98	10.4809	1.85532
Hotspots.sae2D.Cer3H4L2_3600	12.58	2.1939	1.84994
Hotspots.sae2D.Cer3H4L2_365	154.18	1.42681	1.849
Hotspots.sae2D.Cer3H4L2_1956	292.02	9.3571	1.84713
Hotspots.sae2D.Cer3H4L2_1411	97.49	2.40558	1.84661
Hotspots.sae2D.Cer3H4L2_3215	179.29	14.7184	1.8459
Hotspots.sae2D.Cer3H4L2_1526	34.17	0.658129	1.84468
Hotspots.sae2D.Cer3H4L2_99	28.54	0.852645	1.84248
Hotspots.sae2D.Cer3H4L2_2870	91.41	3.30187	1.83916
Hotspots.sae2D.Cer3H4L2_3545	137.86	8.46526	1.83635
Hotspots.sae2D.Cer3H4L2_608	225.97	18.0214	1.83371
Hotspots.sae2D.Cer3H4L2_3563	69.98	10.7309	1.83319
Hotspots.sae2D.Cer3H4L2_3550	519.83	6.30158	1.83265
Hotspots.sae2D.Cer3H4L2_2873	49.19	1.55274	1.83132
Hotspots.sae2D.Cer3H4L2_1609	323.76	18.9418	1.83045
Hotspots.sae2D.Cer3H4L2_3379	105.88	0.925097	1.82906
Hotspots.sae2D.Cer3H4L2_1618	910.15	25.5466	1.82877
Hotspots.sae2D.Cer3H4L2_898	106.73	4.26077	1.8271
Hotspots.sae2D.Cer3H4L2_1876	60.04	5.32474	1.82587
Hotspots.sae2D.Cer3H4L2_574	26.86	0.710774	1.82171
Hotspots.sae2D.Cer3H4L2_3357	196.12	1.0401	1.82071
Hotspots.sae2D.Cer3H4L2_1889	955.13	25.1662	1.819
Hotspots.sae2D.Cer3H4L2_159	59.34	3.79742	1.81771
Hotspots.sae2D.Cer3H4L2_89	29.55	1.04484	1.81603
Hotspots.sae2D.Cer3H4L2_78	102.58	2.664	1.81235
Hotspots.sae2D.Cer3H4L2_2150	10.95	-0.453935	1.81171
Hotspots.sae2D.Cer3H4L2_2131	59.59	5.807	1.81161
Hotspots.sae2D.Cer3H4L2_2273	134.07	1.68548	1.8099
Hotspots.sae2D.Cer3H4L2_1227	32.12	3.50726	1.80813
Hotspots.sae2D.Cer3H4L2_2502	85.08	4.15739	1.80681
Hotspots.sae2D.Cer3H4L2_2949	10.96	1.13565	1.80119
Hotspots.sae2D.Cer3H4L2_2058	8.8	4.52323	1.80068
Hotspots.sae2D.Cer3H4L2_2501	74.76	1.30706	1.78765
Hotspots.sae2D.Cer3H4L2_2513	13.9	5.84361	1.78487
Hotspots.sae2D.Cer3H4L2_1147	18.37	0.350226	1.78477
Hotspots.sae2D.Cer3H4L2_519	209.58	9.63206	1.77839
Hotspots.sae2D.Cer3H4L2_276	116.35	4.32732	1.77223
Hotspots.sae2D.Cer3H4L2_1062	283.97	11.6782	1.76948
Hotspots.sae2D.Cer3H4L2_58	153.98	4.59768	1.76752
Hotspots.sae2D.Cer3H4L2_3182	7.01	4.41374	1.76029
Hotspots.sae2D.Cer3H4L2_2431	5.96	0.371516	1.76006
Hotspots.sae2D.Cer3H4L2_424	62.52	2.28013	1.75977
Hotspots.sae2D.Cer3H4L2_3203	259.55	7.73842	1.75868
Hotspots.sae2D.Cer3H4L2_2671	5.42	1.00316	1.75861
Hotspots.sae2D.Cer3H4L2_950	131.2	2.95439	1.75758
Hotspots.sae2D.Cer3H4L2_2458	31.11	0.00480645	1.75552
Hotspots.sae2D.Cer3H4L2_1136	131.05	11.6557	1.75526
Hotspots.sae2D.Cer3H4L2_2896	170.7	7.92342	1.75271
Hotspots.sae2D.Cer3H4L2_506	13.86	1.59235	1.75065
Hotspots.sae2D.Cer3H4L2_2080	95.64	13.4045	1.74894
Hotspots.sae2D.Cer3H4L2_2979	21.67	-0.0219677	1.74816
Hotspots.sae2D.Cer3H4L2_1487	11.2	9.15613	1.7469
Hotspots.sae2D.Cer3H4L2_1527	363.34	1.99181	1.74584
Hotspots.sae2D.Cer3H4L2_1497	28.41	2.18284	1.74297
Hotspots.sae2D.Cer3H4L2_853	373.4	20.2204	1.73781
Hotspots.sae2D.Cer3H4L2_2335	122.99	5.15703	1.73429
Hotspots.sae2D.Cer3H4L2_1772	103.48	2.70061	1.7309
[truncated: 1,603 more rows]

## Sheet: 3d
FLAG-Spo11 read densities (FPKM - size 10000 - bin 20-bp bins) ±5 kb from DSBs and Axis midpoint
Distance from midpoint	DSB	SD + Tags	SD - Tags	Axis	SD + Tags	SD - Tags
-5000	2.25386	0.112693	0.113644	1.81118	0.0905591	0.0895946
-4980	2.23821	0.111907	0.11269	1.81985	0.0909926	0.0905591
-4960	2.21412	0.110703	0.111907	1.83304	0.0916521	0.0909926
-4940	2.22555	0.111278	0.110706	1.83521	0.0917607	0.0916521
-4920	2.20861	0.110425	0.111272	1.82675	0.0913377	0.0917607
-4900	2.20196	0.110096	0.110428	1.85623	0.0928228	0.0913488
-4880	2.18505	0.109248	0.110094	1.85371	0.0926968	0.0928232
-4860	2.17804	0.108901	0.109252	1.87677	0.0938386	0.0926854
-4840	2.18647	0.10932	0.108898	1.85495	0.0925394	0.0936303
-4820	2.18626	0.109417	0.109427	1.73277	0.0866383	0.0927477
-4800	2.18031	0.109014	0.109312	1.81624	0.0908118	0.0866383
-4780	2.17772	0.108886	0.109015	1.79137	0.0895683	0.0908118
-4760	2.17978	0.108989	0.108886	1.7586	0.0879302	0.0895683
-4740	2.18252	0.109126	0.108989	1.7902	0.0895099	0.0879302
-4720	2.17689	0.108844	0.109126	1.78757	0.0893616	0.089493
-4700	2.17935	0.108966	0.108843	1.78271	0.0891353	0.0893785
-4680	2.15272	0.107636	0.108967	1.81497	0.0907487	0.0891353
-4660	2.15221	0.10761	0.107636	1.79373	0.0896867	0.0907487
-4640	2.13564	0.106782	0.10761	1.82204	0.0910991	0.0896839
-4620	2.11279	0.105639	0.106782	1.81652	0.090823	0.0910991
-4600	2.12193	0.106094	0.105638	1.82232	0.0909911	0.0907011
-4580	2.12242	0.106125	0.1061	1.84028	0.0920138	0.0911158
-4560	2.11632	0.105816	0.106121	1.83766	0.091883	0.0920138
-4540	2.10576	0.105288	0.105816	1.80657	0.0903278	0.0918823
-4520	2.12493	0.106247	0.105288	1.79566	0.0897825	0.0903278
-4500	2.13817	0.106908	0.106246	1.8171	0.0908543	0.0897825
-4480	2.13849	0.106924	0.106908	1.80099	0.0900493	0.090855
-4460	2.13082	0.10654	0.106924	1.7761	0.0888039	0.090048
-4440	2.13513	0.106756	0.10654	1.78996	0.0894969	0.0888039
-4420	2.12175	0.106088	0.106757	1.77145	0.0885727	0.0894982
-4400	2.13429	0.106714	0.106088	1.75654	0.087827	0.0885727
-4380	2.13482	0.106741	0.106714	1.76549	0.0882746	0.087827
-4360	2.13394	0.106697	0.106741	1.79386	0.0896928	0.0882746
-4340	2.10686	0.105343	0.106697	1.77524	0.0887622	0.0896928
-4320	2.10388	0.105194	0.105343	1.76882	0.0885311	0.0888525
-4300	2.1104	0.10552	0.105194	1.73059	0.0865296	0.0884408
-4280	2.12081	0.106041	0.10552	1.71278	0.0856392	0.0865296
-4260	2.10954	0.105477	0.106041	1.74013	0.0870067	0.0856392
-4240	2.10928	0.105464	0.105477	1.7103	0.0855149	0.0870067
-4220	2.12866	0.106433	0.105464	1.71833	0.0859163	0.0855149
-4200	2.13109	0.106555	0.106433	1.70116	0.0850814	0.0859399
-4180	2.15283	0.107642	0.106555	1.7202	0.0860101	0.0850579
-4160	2.16042	0.108003	0.107624	1.72382	0.0861908	0.0860101
-4140	2.16738	0.108369	0.108021	1.71085	0.0855427	0.0861908
-4120	2.17986	0.108993	0.108369	1.72597	0.0863367	0.0855807
-4100	2.17077	0.108539	0.108993	1.73602	0.0868008	0.0862987
-4080	2.18047	0.109024	0.108539	1.75107	0.0875533	0.0868008
-4060	2.18789	0.109394	0.109024	1.77561	0.0887803	0.0875533
-4040	2.18655	0.109328	0.109394	1.78015	0.0890075	0.0887803
-4020	2.18311	0.109156	0.109327	1.77485	0.0887424	0.0890075
-4000	2.18826	0.109413	0.109156	1.78951	0.0894753	0.0887424
-3980	2.21024	0.110512	0.109413	1.78364	0.0891822	0.0894753
-3960	2.20267	0.110134	0.110512	1.79178	0.0895891	0.0891822
-3940	2.21494	0.110745	0.110132	1.82563	0.0915293	0.089837
-3920	2.22763	0.111378	0.110744	1.81242	0.0905919	0.0912521
-3900	2.22796	0.111398	0.111381	1.81224	0.0906119	0.0906212
-3880	2.24029	0.112015	0.111398	1.82063	0.0910317	0.0906119
-3860	2.23233	0.111616	0.112015	1.81504	0.090752	0.0910317
-3840	2.26291	0.112592	0.111062	1.81576	0.0907878	0.090752
-3820	2.2319	0.111595	0.113146	1.81195	0.0905973	0.0907878
-3800	2.21075	0.110537	0.111595	1.81419	0.090697	0.0905845
-3780	2.20711	0.110355	0.110537	1.81041	0.0905203	0.0907097
-3760	2.21239	0.110619	0.110355	1.83414	0.0917071	0.0905203
-3740	2.20397	0.110198	0.110619	1.83096	0.091539	0.0916979
-3720	2.18088	0.109044	0.110198	1.81338	0.0906692	0.0915482
-3700	2.17188	0.108594	0.109044	1.8065	0.0903174	0.0906615
-3680	2.15818	0.107909	0.108594	1.79026	0.089513	0.0903251
-3660	2.14106	0.107051	0.107907	1.79504	0.089747	0.089508
-3640	2.11972	0.105986	0.107053	1.77575	0.0887877	0.0897519
-3620	2.10573	0.105287	0.105986	1.7772	0.0888601	0.0887877
-3600	2.10941	0.105471	0.105287	1.74225	0.0871124	0.0888601
-3580	2.11511	0.105756	0.105471	1.7115	0.0855749	0.0871124
-3560	2.11748	0.105874	0.105756	1.69083	0.0845413	0.0855749
-3540	2.12026	0.106013	0.105874	1.68556	0.084278	0.0845413
-3520	2.11701	0.10585	0.106013	1.65466	0.0827329	0.084278
-3500	2.13524	0.106759	0.105847	1.64347	0.0821801	0.0827395
-3480	2.12422	0.106206	0.106757	1.63283	0.0816417	0.0821734
-3460	2.12236	0.106116	0.106209	1.60897	0.0804484	0.0816417
-3440	2.12161	0.106041	0.106079	1.64111	0.0820557	0.0804484
-3420	2.12074	0.106037	0.10608	1.6412	0.0820598	0.0820557
-3400	2.11856	0.105928	0.106037	1.61665	0.0808335	0.082061
-3380	2.12339	0.106165	0.105923	1.63105	0.0815536	0.0808335
-3360	2.10513	0.105257	0.10617	1.63945	0.0819725	0.0815524
-3340	2.11035	0.105512	0.105251	1.62266	0.0811331	0.0819725
-3320	2.12357	0.106173	0.105512	1.60945	0.0804727	0.0811331
-3300	2.11593	0.10579	0.106172	1.57774	0.0788893	0.0804747
-3280	2.10668	0.105332	0.105795	1.56299	0.0781494	0.0788872
-3260	2.11949	0.105975	0.105334	1.57475	0.0787376	0.0781494
-3240	2.11932	0.105967	0.105975	1.55316	0.077659	0.0787385
-3220	2.1194	0.10597	0.105966	1.54994	0.0774981	0.077659
-3200	2.12906	0.106453	0.10597	1.55768	0.0778841	0.0774972
-3180	2.12074	0.106037	0.106453	1.55481	0.0777405	0.0778841
-3160	2.11491	0.105747	0.106038	1.55267	0.0776334	0.0777405
-3140	2.11826	0.105913	0.105746	1.56333	0.0783897	0.0778564
-3120	2.13918	0.106959	0.105913	1.58974	0.079488	0.078168
-3100	2.13366	0.106683	0.106959	1.57316	0.0786582	0.0794868
-3080	2.14537	0.107268	0.106683	1.5533	0.077665	0.0786582
-3060	2.15799	0.107899	0.107268	1.54123	0.0770613	0.077665
-3040	2.18689	0.109341	0.107895	1.51121	0.0755564	0.0770572
-3020	2.1922	0.10961	0.109345	1.49695	0.0748476	0.0755605
-3000	2.21896	0.110954	0.109616	1.47408	0.0737038	0.0748476
-2980	2.21318	0.110646	0.110935	1.48164	0.0740818	0.0737038
-2960	2.21664	0.110832	0.110659	1.50242	0.0751209	0.0740818
-2940	2.23194	0.111597	0.110832	1.52514	0.076246	0.0751099
-2920	2.2242	0.111243	0.11163	1.53843	0.0769214	0.076257
-2900	2.22369	0.111184	0.11121	1.53732	0.076866	0.0769214
-2880	2.21561	0.110781	0.111184	1.56341	0.0779344	0.0766299
-2860	2.20148	0.110074	0.11078	1.60212	0.080106	0.0781704
-2840	2.21408	0.110704	0.110074	1.59777	0.0798885	0.080106
-2820	2.19198	0.109599	0.110704	1.58389	0.0791944	0.0798885
-2800	2.17636	0.108818	0.109599	1.58542	0.0792711	0.0791944
-2780	2.16429	0.108364	0.108967	1.59059	0.0795296	0.0792711
-2760	2.13783	0.106892	0.108215	1.5898	0.0794898	0.0795296
-2740	2.14343	0.107171	0.106892	1.61069	0.0805346	0.0794898
-2720	2.12544	0.106272	0.107171	1.65222	0.0826108	0.0805346
-2700	2.09383	0.104691	0.106272	1.65998	0.0829992	0.0826108
-2680	2.08973	0.104486	0.104691	1.67365	0.0836826	0.0829992
-2660	2.07448	0.103724	0.104486	1.67417	0.0837084	0.0836826
-2640	2.07217	0.103608	0.103724	1.66759	0.0833796	0.0837084
-2620	2.07136	0.103487	0.103528	1.65335	0.0826675	0.0833796
-2600	2.08135	0.104065	0.103566	1.66976	0.0834881	0.0826675
-2580	2.08292	0.104146	0.104067	1.70262	0.0851308	0.0834881
-2560	2.07493	0.103746	0.104146	1.74545	0.0872723	0.0851308
-2540	2.06875	0.103437	0.103746	1.78671	0.0893354	0.0872723
-2520	2.0826	0.10413	0.103437	1.78575	0.0892874	0.0893354
-2500	2.0833	0.104165	0.10413	1.80885	0.0904426	0.0892874
-2480	2.07623	0.103812	0.104165	1.86899	0.0934496	0.0904426
-2460	2.06654	0.103327	0.103812	1.90872	0.095436	0.0934496
-2440	2.09336	0.104668	0.103327	1.93171	0.0965857	0.095436
-2420	2.06833	0.103417	0.104668	1.92318	0.0961588	0.0965857
-2400	2.09055	0.104527	0.103417	1.91568	0.095784	0.0961588
-2380	2.09651	0.104825	0.104527	1.91907	0.0959535	0.095784
-2360	2.10233	0.105116	0.104825	1.91625	0.0958125	0.0959535
-2340	2.11874	0.105937	0.105116	1.90808	0.0954041	0.0958125
-2320	2.11524	0.105764	0.10594	1.88997	0.0944985	0.0954041
-2300	2.10259	0.105053	0.105685	1.88568	0.0942842	0.0944985
-2280	2.11102	0.105475	0.105053	1.87572	0.0937858	0.0942842
-2260	2.11765	0.105793	0.105462	1.86837	0.0934187	0.0937858
-2240	2.10127	0.105063	0.105882	1.87517	0.0935567	0.0932169
-2220	2.07906	0.103953	0.105064	1.89691	0.0946437	0.0935567
-2200	2.05585	0.102756	0.103916	1.89513	0.0947567	0.0948455
-2180	2.066	0.103299	0.102792	1.90557	0.0952784	0.0947567
-2160	2.03884	0.101942	0.1033	1.93973	0.0969866	0.0952784
-2140	2.02981	0.10149	0.101942	1.92622	0.0963109	0.0969866
-2120	2.00812	0.100361	0.101445	1.92969	0.0950197	0.0948461
-2100	2.0223	0.101116	0.100407	1.90726	0.095363	0.0964846
-2080	2.02947	0.101471	0.101112	1.92257	0.0961284	0.095363
-2060	2.01735	0.10086	0.101466	1.91151	0.0955755	0.0961284
-2040	2.01237	0.100611	0.10086	1.91442	0.0957026	0.0955573
-2020	2.01216	0.100599	0.10061	1.85974	0.092987	0.0957208
-2000	2.02049	0.101025	0.100608	1.85058	0.0925292	0.092987
-1980	2.02103	0.101052	0.101025	1.87994	0.0939968	0.0925292
-1960	2.01312	0.100624	0.101019	1.87027	0.0935134	0.0939968
-1940	2.00989	0.100495	0.100657	1.90574	0.0952872	0.0935134
-1920	2.01585	0.100792	0.100495	1.86873	0.0934365	0.0952872
-1900	1.99616	0.0998081	0.100792	1.91785	0.0958927	0.0934365
-1880	1.98736	0.0994619	0.0999018	1.92461	0.0962304	0.0958927
-1860	1.9731	0.0986552	0.0993681	1.9452	0.0972598	0.0962304
-1840	1.97533	0.0987663	0.0986552	1.95622	0.0978109	0.0972598
-1820	1.98102	0.0990492	0.0987647	1.96991	0.0984954	0.0978109
-1800	1.97725	0.098861	0.0990492	2.01065	0.100532	0.0984954
-1780	1.97853	0.0989265	0.0988626	2.03448	0.101724	0.100532
-1760	1.97627	0.0988137	0.0989265	2.03443	0.101722	0.101724
-1740	1.93914	0.0969568	0.0988134	2.02092	0.101046	0.101722
-1720	1.94159	0.0970791	0.0969568	2.06953	0.103477	0.101046
-1700	1.95356	0.0976777	0.0970791	2.07413	0.103706	0.103477
-1680	1.93289	0.0966444	0.0976777	2.09098	0.104549	0.103706
-1660	1.92508	0.0962537	0.0966444	2.08207	0.104103	0.104549
-1640	1.9056	0.0952796	0.0962537	2.11221	0.105611	0.104103
-1620	1.91842	0.0959206	0.0952796	2.12157	0.106079	0.105611
-1600	1.9311	0.0965547	0.0959206	2.14555	0.107277	0.106079
-1580	1.91862	0.0958666	0.0964907	2.17107	0.108553	0.107277
-1560	1.90701	0.0953504	0.0959309	2.21646	0.110823	0.108553
-1540	1.89433	0.0947163	0.0953504	2.21725	0.110862	0.110823
-1520	1.87032	0.0935209	0.0947214	2.22761	0.11138	0.110862
-1500	1.88564	0.0942818	0.0935158	2.2452	0.11226	0.11138
-1480	1.87812	0.0939058	0.0942818	2.24727	0.112364	0.11226
-1460	1.8818	0.0940898	0.0939058	2.22852	0.111426	0.112364
-1440	1.87066	0.0935331	0.0940898	2.21092	0.110546	0.111426
-1420	1.85058	0.092529	0.0935331	2.20342	0.110171	0.110546
-1400	1.81725	0.0908624	0.092529	2.20559	0.11028	0.110171
-1380	1.79856	0.0899278	0.0908624	2.22689	0.111345	0.11028
-1360	1.7813	0.0890652	0.0899278	2.21911	0.110955	0.111345
-1340	1.76197	0.0875444	0.0885112	2.24801	0.1124	0.110955
-1320	1.73937	0.0869684	0.0880985	2.27065	0.113533	0.1124
-1300	1.72222	0.0861109	0.0869684	2.31905	0.115952	0.113533
-1280	1.69308	0.0847582	0.0862153	2.35435	0.117718	0.115952
-1260	1.69088	0.0845438	0.0846539	2.37374	0.118687	0.117718
-1240	1.6715	0.0835751	0.0845438	2.40125	0.120063	0.118687
-1220	1.6362	0.0818102	0.0835751	2.42454	0.121227	0.120063
-1200	1.62056	0.0810281	0.0818102	2.4281	0.121405	0.121227
-1180	1.58826	0.0794129	0.0810281	2.43631	0.121816	0.121405
-1160	1.55381	0.0776006	0.0793231	2.43885	0.121942	0.121816
-1140	1.537	0.0768497	0.0776899	2.45789	0.122773	0.12182
-1120	1.50464	0.075232	0.0768502	2.45343	0.122671	0.122895
-1100	1.4818	0.0740901	0.075232	2.48309	0.124155	0.122671
-1080	1.46613	0.0733063	0.0740901	2.52607	0.126303	0.124155
-1060	1.46602	0.0732942	0.0732994	2.53086	0.126543	0.126303
-1040	1.45375	0.0726233	0.0732371	2.56395	0.128198	0.126543
-1020	1.45681	0.0728407	0.0726873	2.56061	0.128031	0.128198
-1000	1.43364	0.0716795	0.0728383	2.58941	0.129471	0.128031
-980	1.42165	0.0710824	0.0716819	2.60852	0.130426	0.129471
-960	1.39555	0.0697777	0.0710824	2.64309	0.132155	0.130426
-940	1.39295	0.0696468	0.0697768	2.66947	0.133473	0.132155
-920	1.374	0.0687001	0.0696477	2.69434	0.134717	0.133473
-900	1.38466	0.069233	0.0687001	2.68859	0.13443	0.134717
-880	1.37726	0.0688632	0.069233	2.72121	0.13606	0.13443
-860	1.37969	0.0689847	0.0688632	2.74442	0.137221	0.13606
-840	1.35719	0.0679531	0.0690785	2.76897	0.138449	0.137221
-820	1.35574	0.0677691	0.0678412	2.82772	0.141386	0.138449
-800	1.37251	0.0686255	0.0677872	2.8624	0.14312	0.141386
-780	1.39338	0.0696692	0.0686255	2.92404	0.146202	0.14312
-760	1.42106	0.071053	0.0696692	2.95255	0.147628	0.146202
-740	1.45415	0.0727077	0.071053	3.02244	0.151122	0.147628
-720	1.49477	0.0747061	0.0726753	3.11415	0.155708	0.151122
-700	1.51772	0.0758859	0.0747385	3.15637	0.157819	0.155708
-680	1.54824	0.0774121	0.0758859	3.24323	0.162161	0.157819
-660	1.5914	0.0793467	0.0771889	3.28873	0.164436	0.162161
-640	1.59699	0.0798494	0.07957	3.33664	0.16663	0.164234
-620	1.64092	0.0820459	0.0798494	3.39788	0.169692	0.16663
-600	1.69584	0.0847918	0.0820459	3.44987	0.172494	0.169894
-580	1.73335	0.0866673	0.0847918	3.52044	0.176022	0.172494
-560	1.78082	0.0890411	0.0866673	3.62168	0.181084	0.176022
-540	1.81678	0.0908389	0.0890411	3.66741	0.18337	0.181084
-520	1.86864	0.0934322	0.0908389	3.74669	0.187334	0.18337
-500	1.93029	0.0965146	0.0934322	3.78989	0.189495	0.187334
-480	2.00537	0.100269	0.0965146	3.87414	0.193707	0.189495
-460	2.08624	0.104312	0.100269	3.96592	0.198296	0.193707
-440	2.15875	0.107937	0.104312	4.02927	0.201463	0.198296
-420	2.26765	0.113382	0.107937	4.11002	0.205501	0.201463
-400	2.35444	0.117722	0.113382	4.17916	0.208958	0.205501
-380	2.4564	0.12282	0.117722	4.25777	0.212888	0.208958
-360	2.54585	0.127292	0.12282	4.30946	0.215473	0.212888
-340	2.63317	0.131659	0.127292	4.36375	0.218188	0.215473
-320	2.73693	0.136757	0.131569	4.37378	0.219083	0.218582
-300	2.84038	0.142019	0.136846	4.38957	0.219479	0.218689
-280	2.96192	0.148096	0.142019	4.47514	0.223757	0.219479
-260	3.07031	0.153516	0.148096	4.5343	0.226715	0.223757
-240	3.18546	0.159273	0.153516	4.60644	0.230322	0.226715
-220	3.2868	0.16434	0.159273	4.68064	0.234032	0.230322
-200	3.38239	0.16912	0.16434	4.74718	0.237359	0.234032
-180	3.43749	0.171874	0.16912	4.82814	0.241407	0.237359
-160	3.52192	0.176096	0.171874	4.91922	0.246016	0.241462
-140	3.65357	0.182678	0.176096	5.00536	0.250268	0.245961
-120	3.80265	0.190133	0.182678	5.08295	0.254147	0.250268
-100	3.98102	0.199051	0.190133	5.14751	0.257376	0.254147
-80	4.16403	0.208236	0.199085	5.21858	0.260929	0.257376
-60	4.3317	0.216362	0.207978	5.26599	0.2633	0.260929
-40	4.49125	0.224562	0.216585	5.29713	0.264857	0.2633
-20	4.5859	0.229295	0.224562	5.34161	0.267081	0.264857
0	4.60049	0.230006	0.229277	5.34477	0.267239	0.267081
20	4.53952	0.226976	0.230025	5.33478	0.266739	0.267239
40	4.42273	0.221136	0.226976	5.26873	0.263437	0.266739
60	4.26885	0.213443	0.221136	5.2456	0.26228	0.263437
80	4.10023	0.205012	0.213443	5.19669	0.259835	0.26228
100	3.9388	0.19694	0.205012	5.15968	0.257984	0.259835
120	3.779	0.18895	0.19694	5.10194	0.255097	0.257984
140	3.66044	0.183022	0.18895	5.01654	0.250827	0.255097
160	3.57122	0.178561	0.183022	4.97598	0.248799	0.250827
180	3.49002	0.174501	0.178561	4.89713	0.244857	0.248799
200	3.41295	0.170648	0.174501	4.88106	0.244053	0.244857
220	3.31016	0.164954	0.170094	4.81412	0.240706	0.244053
240	3.19687	0.159836	0.1655	4.73512	0.236756	0.240706
260	3.08401	0.154193	0.159836	4.67653	0.233827	0.236756
280	2.96786	0.148385	0.154193	4.61196	0.230598	0.233827
300	2.87052	0.143526	0.148393	4.54528	0.227264	0.230598
320	2.77451	0.138726	0.143526	4.43269	0.221635	0.227264
340	2.67041	0.13352	0.138726	4.38447	0.219224	0.221635
360	2.59108	0.129554	0.13352	4.32017	0.216009	0.219224
380	2.4951	0.124755	0.129554	4.26281	0.21314	0.216009
400	2.39047	0.119463	0.124695	4.22227	0.211114	0.21314
420	2.28603	0.114302	0.119523	4.17587	0.208793	0.211114
440	2.18704	0.109352	0.114302	4.10473	0.205236	0.208793
460	2.0773	0.103865	0.109352	4.04845	0.202423	0.205236
480	1.98857	0.0994285	0.103865	3.98354	0.199177	0.202422
500	1.92097	0.0960487	0.0994285	3.95349	0.197674	0.199177
520	1.88059	0.0940296	0.0960487	3.94276	0.197138	0.197675
540	1.84536	0.092268	0.0940296	3.89498	0.194749	0.197138
560	1.77269	0.0886345	0.092268	3.82474	0.191237	0.194749
580	1.74161	0.0870807	0.0886345	3.78117	0.189059	0.191237
600	1.67969	0.0839846	0.0870807	3.70223	0.185112	0.189059
620	1.6123	0.0806151	0.0839846	3.62531	0.181266	0.185112
640	1.56108	0.0780538	0.0806151	3.55078	0.177539	0.181266
660	1.53466	0.0767329	0.0780538	3.46679	0.173339	0.177539
680	1.51835	0.075841	0.0766566	3.40711	0.170356	0.173339
700	1.50119	0.0749832	0.075841	3.35128	0.167564	0.170356
720	1.49293	0.0746461	0.0750594	3.28498	0.164249	0.167564
740	1.47925	0.0739626	0.0746463	3.24821	0.16241	0.164249
760	1.45418	0.072709	0.0739626	3.20628	0.160314	0.16241
780	1.42387	0.0711937	0.072709	3.12669	0.156334	0.160314
800	1.41734	0.070859	0.0711858	3.05466	0.152733	0.156334
820	1.41511	0.0707554	0.070867	2.98292	0.149146	0.152733
840	1.43009	0.0715047	0.0707554	2.94679	0.147339	0.149146
860	1.4363	0.071815	0.0715047	2.89862	0.144931	0.147339
880	1.45607	0.0728033	0.071815	2.86326	0.143163	0.144931
900	1.44865	0.0724323	0.0728033	2.79675	0.139837	0.143163
920	1.44212	0.072106	0.0724323	2.73595	0.13679	0.13983
940	1.44939	0.0724693	0.072106	2.69585	0.135041	0.137045
960	1.43804	0.0719022	0.0724693	2.64859	0.132429	0.134793
980	1.45155	0.0725774	0.0719022	2.59773	0.129886	0.132429
1000	1.49169	0.0745847	0.0725774	2.59126	0.129563	0.129886
1020	1.5136	0.0756127	0.0745175	2.5391	0.126955	0.129563
1040	1.52506	0.0762532	0.0756799	2.51453	0.125726	0.126955
1060	1.53178	0.0765889	0.0762532	2.49886	0.124943	0.125726
1080	1.5482	0.0774099	0.0765889	2.46514	0.123257	0.124943
1100	1.57028	0.0785138	0.0774099	2.41983	0.120992	0.123257
1120	1.59846	0.0799232	0.0785138	2.4074	0.12037	0.120992
1140	1.60109	0.0800546	0.0799232	2.37958	0.118979	0.12037
1160	1.61738	0.0808689	0.0800546	2.35103	0.116087	0.117514
1180	1.65944	0.082972	0.0808689	2.31337	0.115669	0.117552
1200	1.68876	0.0844381	0.082972	2.27901	0.11395	0.115669
1220	1.70616	0.0853922	0.0845224	2.24581	0.112267	0.113927
1240	1.7268	0.0863399	0.0853078	2.20355	0.110178	0.112291
1260	1.76109	0.0880543	0.0863399	2.21125	0.110562	0.110178
1280	1.78441	0.0892205	0.0880543	2.18515	0.109257	0.110562
1300	1.78856	0.0894282	0.0892205	2.15514	0.107757	0.109257
1320	1.80928	0.090464	0.0894282	2.12901	0.106449	0.107756
1340	1.828	0.0913999	0.090464	2.12757	0.106377	0.106449
1360	1.83383	0.0916913	0.0913999	2.1437	0.107184	0.106377
1380	1.83995	0.0919974	0.0916913	2.11946	0.105972	0.107184
1400	1.81936	0.090968	0.0919974	2.09514	0.104756	0.105972
1420	1.8184	0.0909209	0.090969	2.05605	0.102801	0.104756
1440	1.82948	0.0914749	0.0909209	2.04272	0.102136	0.102802
1460	1.84691	0.0923465	0.0914749	2.01558	0.100779	0.102136
1480	1.88435	0.0942175	0.0923455	2.03229	0.101615	0.100779
1500	1.90603	0.0953017	0.0942175	2.00733	0.100367	0.101615
1520	1.93786	0.0968931	0.0953017	2.0111	0.100555	0.100367
1540	1.95122	0.0975609	0.0968931	1.99818	0.0999082	0.100555
1560	1.96034	0.0980172	0.0975609	1.98455	0.0992235	0.0999047
1580	1.97427	0.0987133	0.0980172	1.97851	0.0989215	0.0992235
1600	1.98855	0.0994276	0.0987133	1.94064	0.0970315	0.0989249
1620	1.99523	0.0997826	0.0994486	1.95185	0.0975788	0.0970185
1640	1.9979	0.0998949	0.0997616	1.92846	0.0964221	0.0975918
1660	2.01021	0.100511	0.0998949	1.95619	0.0978097	0.0964228
1680	2.01098	0.100634	0.100595	1.91617	0.0958085	0.0978097
1700	2.01969	0.10098	0.100544	1.88121	0.0940604	0.0958085
1720	2.0082	0.10041	0.100984	1.8804	0.0940199	0.0940604
1740	2.00836	0.100418	0.10041	1.85377	0.0926886	0.0940199
1760	2.01442	0.100721	0.100418	1.89482	0.0947408	0.0926886
1780	2.03134	0.101502	0.100656	1.87457	0.0937283	0.0947408
1800	2.02394	0.101196	0.101565	1.87461	0.0937305	0.0937283
1820	2.03279	0.10164	0.101197	1.84613	0.0923065	0.0937305
1840	2.03947	0.101896	0.101562	1.85476	0.092738	0.0923065
1860	2.0345	0.101649	0.101897	1.85322	0.092661	0.092738
1880	2.04956	0.102478	0.101725	1.86139	0.0930693	0.092661
1900	2.07954	0.103977	0.102478	1.83846	0.0919232	0.0930693
1920	2.08875	0.104438	0.103977	1.8454	0.09227	0.0919232
1940	2.10896	0.105448	0.104438	1.82017	0.0910086	0.09227
1960	2.10616	0.105308	0.105448	1.81123	0.0905615	0.0910086
1980	2.10809	0.105404	0.105308	1.79148	0.0895738	0.0905615
2000	2.07487	0.103743	0.105404	1.78994	0.0894968	0.0895738
2020	2.0627	0.103135	0.103743	1.83909	0.0919546	0.0894968
2040	2.05047	0.102523	0.103135	1.84091	0.0920453	0.0919546
2060	2.03711	0.101855	0.102523	1.8523	0.0926151	0.0920453
2080	1.97276	0.0986378	0.101855	1.85064	0.092532	0.0926151
2100	1.98137	0.0990682	0.0986378	1.86808	0.0934047	0.0925327
2120	1.99496	0.0997475	0.0990682	1.85036	0.0925188	0.0934047
2140	1.99803	0.100051	0.0998967	1.88272	0.0941358	0.0925181
2160	2.02119	0.101059	0.0999014	1.89426	0.0951074	0.0945302
2180	2.01987	0.100993	0.101059	1.88543	0.0942724	0.0947135
2200	2.03091	0.101541	0.100989	1.83522	0.0917618	0.0942724
2220	2.04749	0.10237	0.101541	1.8035	0.0901748	0.0917612
2240	2.06347	0.103172	0.102373	1.79942	0.0899711	0.0901748
2260	2.08217	0.104109	0.103174	1.78162	0.0890809	0.0899711
2280	2.08779	0.10439	0.104109	1.75862	0.0879308	0.0890809
2300	2.09008	0.104504	0.10439	1.77137	0.0885684	0.0879308
2320	2.08061	0.104031	0.104504	1.76226	0.0878771	0.0883323
2340	2.0894	0.104242	0.103803	1.73919	0.0869597	0.0881131
2360	2.10073	0.105036	0.10447	1.7039	0.085195	0.0869597
2380	2.09725	0.104862	0.105036	1.69451	0.0847256	0.0851951
2400	2.09474	0.104737	0.104862	1.69259	0.0846295	0.0847256
2420	2.07935	0.103967	0.104737	1.72107	0.0860536	0.0846295
2440	2.06876	0.103392	0.103921	1.71824	0.0859122	0.0860536
2460	2.06395	0.103197	0.103438	1.70352	0.0851763	0.0859122
2480	2.05163	0.102582	0.103197	1.70311	0.0851555	0.0851763
2500	2.03037	0.101518	0.102582	1.71514	0.085757	0.0851555
2520	2.05307	0.102651	0.101516	1.71814	0.0859068	0.0857569
2540	2.06155	0.103078	0.102654	1.76029	0.0880146	0.0859068
2560	2.09376	0.104688	0.103078	1.74707	0.0873537	0.0880146
2580	2.12555	0.106277	0.104688	1.73885	0.0869424	0.0873537
2600	2.15832	0.107878	0.10624	1.76146	0.088073	0.0869424
2620	2.15624	0.107812	0.107916	1.78513	0.0892564	0.088073
2640	2.1591	0.107959	0.107816	1.79973	0.0899865	0.0892564
2660	2.15881	0.107945	0.107959	1.80046	0.0900229	0.0899865
2680	2.15657	0.107828	0.10794	1.8384	0.0919198	0.0900229
2700	2.14484	0.107242	0.107828	1.8698	0.0934947	0.0919245
2720	2.13517	0.106758	0.107242	1.86994	0.0935015	0.0934947
2740	2.12304	0.106152	0.106758	1.85344	0.0926721	0.0934968
2760	2.10607	0.1053	0.106148	1.83972	0.0919862	0.0926721
2780	2.12368	0.10618	0.1053	1.84527	0.0922633	0.0919862
2800	2.11788	0.105894	0.106184	1.83075	0.0915371	0.0922629
2820	2.13475	0.105581	0.104737	1.81347	0.0906734	0.0915375
2840	2.10861	0.105423	0.10673	1.78759	0.0893796	0.0906734
2860	2.10706	0.105345	0.105423	1.76693	0.0883463	0.0893796
2880	2.1111	0.105547	0.105345	1.72215	0.0861076	0.0883463
2900	2.10993	0.105497	0.105555	1.6806	0.0840302	0.0861076
2920	2.11794	0.105896	0.105496	1.65686	0.0828431	0.0840302
2940	2.10211	0.105099	0.10589	1.66094	0.0830468	0.0828431
2960	2.13753	0.106875	0.105104	1.68391	0.0841957	0.0830468
2980	2.13592	0.106795	0.106876	1.68684	0.0843421	0.0841957
3000	2.1289	0.106443	0.106794	1.68756	0.0846539	0.084618
3020	2.11118	0.105557	0.106443	1.69109	0.0845544	0.084378
3040	2.11471	0.105734	0.105558	1.67908	0.0839539	0.0845544
3060	2.10849	0.105425	0.105735	1.68683	0.0843416	0.0839539
3080	2.09646	0.104823	0.105424	1.69536	0.0847505	0.0843241
3100	2.1081	0.105404	0.104823	1.70429	0.0851941	0.0847474
3120	2.11106	0.105546	0.105398	1.70635	0.085297	0.0851941
3140	2.09592	0.104796	0.105553	1.69896	0.0849174	0.0852866
3160	2.11981	0.105988	0.104794	1.68553	0.0842763	0.0849482
3180	2.13784	0.106892	0.105991	1.68864	0.0844322	0.0842763
3200	2.12392	0.106196	0.106892	1.71386	0.0856836	0.084423
3220	2.12847	0.106421	0.106194	1.7168	0.0858307	0.0856836
3240	2.13003	0.106501	0.106423	1.70976	0.0854865	0.0858385
3260	2.14441	0.107221	0.106501	1.71691	0.085844	0.0854865
3280	2.14313	0.107157	0.107221	1.71102	0.0855491	0.0858436
3300	2.1539	0.107695	0.107157	1.70888	0.0854427	0.0855495
3320	2.12904	0.106452	0.107695	1.72375	0.0861861	0.0854427
3340	2.13601	0.1068	0.106452	1.70224	0.0851105	0.0861861
3360	2.1376	0.10688	0.1068	1.69928	0.0849624	0.0851105
3380	2.14304	0.107105	0.106834	1.71742	0.0858697	0.0849624
3400	2.14398	0.107198	0.107151	1.69087	0.0845422	0.0858697
3420	2.15477	0.107737	0.107198	1.68658	0.0843288	0.0845435
3440	2.1354	0.106762	0.10773	1.70719	0.0853595	0.0843288
3460	2.12416	0.1062	0.106762	1.74655	0.0873293	0.0853614
3480	2.13683	0.106833	0.1062	1.78434	0.0892146	0.087325
3500	2.13696	0.106847	0.106841	1.83508	0.0917541	0.089217
3520	2.14999	0.107499	0.106847	1.86604	0.0933022	0.0917541
3540	2.15698	0.107848	0.107499	1.86814	0.0934072	0.0933022
3560	2.17946	0.108972	0.107848	1.84186	0.092092	0.0934063
3580	2.19553	0.109776	0.108973	1.87733	0.0938658	0.092092
3600	2.20337	0.110167	0.109775	1.8795	0.0939659	0.0938577
3620	2.18712	0.109355	0.110167	1.82872	0.0914304	0.0939692
3640	2.16712	0.108356	0.109355	1.80006	0.0900021	0.0914352
3660	2.14701	0.107351	0.108356	1.79223	0.0895965	0.0899878
3680	2.16265	0.108134	0.107352	1.79728	0.0898632	0.0896109
3700	2.14076	0.10704	0.108134	1.79044	0.089521	0.0898632
3720	2.16013	0.108006	0.107038	1.76098	0.0880492	0.0895218
3740	2.16281	0.10813	0.107995	1.7556	0.0877801	0.0880492
3760	2.16945	0.108474	0.108142	1.76857	0.0884236	0.0877751
3780	2.15121	0.107559	0.108471	1.77663	0.0888314	0.0884286
3800	2.14994	0.107497	0.10756	1.79905	0.0899523	0.0888314
3820	2.14488	0.107243	0.107496	1.85888	0.092944	0.0899523
3840	2.15372	0.107686	0.107244	1.83468	0.0917342	0.092944
3860	2.16445	0.108223	0.107686	1.85673	0.0928367	0.0917342
3880	2.0886	0.10443	0.108223	1.85125	0.0925623	0.0928367
3900	2.08685	0.104342	0.10443	1.78827	0.0894133	0.0925623
3920	2.07142	0.103571	0.104342	1.80899	0.0904493	0.0894133
3940	2.07868	0.103933	0.10357	1.79998	0.0899974	0.0904475
3960	2.08366	0.104183	0.103934	1.79049	0.0895228	0.0899974
3980	2.0659	0.103235	0.104123	1.7731	0.088653	0.0895228
4000	2.06356	0.103175	0.103292	1.77531	0.0887657	0.0886548
4020	2.07177	0.103586	0.103175	1.75776	0.0878878	0.0887657
4040	2.0739	0.103692	0.103585	1.77096	0.0885482	0.0878878
4060	2.04467	0.102233	0.103694	1.7768	0.0888398	0.0885482
4080	2.02939	0.101469	0.102234	1.7816	0.0890802	0.0888398
4100	2.00353	0.100176	0.101469	1.77125	0.0885626	0.0890802
4120	1.99563	0.0997813	0.100176	1.76324	0.088162	0.0885626
4140	2.00213	0.100106	0.0997813	1.74951	0.0874753	0.088162
4160	1.99762	0.0998809	0.100106	1.75627	0.0878135	0.0874753
4180	1.98748	0.0993741	0.0998809	1.74872	0.0877121	0.0880894
4200	1.97674	0.098837	0.0993741	1.75925	0.0881855	0.0876591
4220	1.97832	0.098916	0.098837	1.76649	0.0883244	0.0879625
4240	1.98551	0.0992753	0.098916	1.76129	0.0880645	0.0883244
4260	1.99482	0.0997411	0.0992753	1.73333	0.0866667	0.0880645
4280	2.00452	0.100225	0.0997399	1.72341	0.0861693	0.0866657
4300	2.00496	0.100248	0.100226	1.73432	0.0867148	0.0861693
4320	2.01947	0.100932	0.100207	1.70375	0.0851867	0.0867148
4340	2.03999	0.102	0.100973	1.71397	0.0856986	0.0851877
4360	2.02979	0.101491	0.102001	1.66819	0.0834097	0.0856986
4380	2.03909	0.101954	0.101489	1.65362	0.0826825	0.083411
4400	2.0846	0.104229	0.101953	1.62342	0.0811722	0.0826825
4420	2.08669	0.104333	0.104228	1.59727	0.0798634	0.0811708
4440	2.09436	0.104716	0.104332	1.60281	0.0801403	0.0798634
4460	2.08823	0.104408	0.104714	1.61666	0.0808342	0.0801416
4480	2.09765	0.104879	0.104407	1.59251	0.0796269	0.0808342
4500	2.07572	0.103782	0.104878	1.59691	0.0798454	0.0796256
4520	2.08749	0.104374	0.103785	1.58184	0.0790919	0.0798454
4540	2.09388	0.104693	0.104374	1.58166	0.0790807	0.0790898
4560	2.10061	0.105029	0.104693	1.5803	0.0790131	0.0790807
4580	2.11287	0.105644	0.10503	1.57176	0.0785879	0.0790152
4600	2.11857	0.105932	0.105647	1.55968	0.0779825	0.0785862
4620	2.12641	0.106321	0.105928	1.5787	0.0789332	0.0779825
4640	2.1404	0.10702	0.106321	1.57328	0.0786638	0.0789349
4660	2.16508	0.108254	0.10702	1.60407	0.0802001	0.0786604
4680	2.18731	0.109366	0.108254	1.62183	0.081088	0.0802001
4700	2.18269	0.109131	0.109362	1.64412	0.0822044	0.0810901
4720	2.15799	0.107899	0.109135	1.69099	0.084548	0.0822044
4740	2.15751	0.107875	0.107899	1.6981	0.0849034	0.084548
4760	2.15002	0.107497	0.107872	1.73284	0.0866407	0.0849034
4780	2.14918	0.107456	0.107497	1.7595	0.0879738	0.0866407
4800	2.13944	0.106972	0.107459	1.77591	0.0887941	0.0879738
4820	2.14399	0.107153	0.106925	1.77309	0.0886532	0.0887941
4840	2.14192	0.107096	0.107199	1.81404	0.0907225	0.0886749
4860	2.15225	0.107612	0.107096	1.83038	0.0915165	0.0906998
4880	2.14395	0.107197	0.107612	1.77941	0.0889683	0.0915165
4900	2.16263	0.108131	0.107196	1.81108	0.0905492	0.0889659
4920	2.18561	0.109281	0.108132	1.84447	0.092221	0.0905516
4940	2.18589	0.109293	0.109279	1.83188	0.0901266	0.0907562
4960	2.18268	0.109133	0.109293	1.84132	0.0920636	0.0915915
4980	2.18485	0.109233	0.109125	1.83397	0.0916984	0.0920659
5000	2.17568	0.108784	0.109242	1.81947	0.0909735	0.0916984

## Sheet: 3c,f
Scatter plot between Tel1, Spo11 signals (mean RPKM per 20-bp bins - 2000pb centered on Axis) and Hop1 signals (mean RPKM per 20-bp bins - 2000pb centered on Axis).
Axis	Axis strenght	Tel1_2000bp	Spo11_2000bp
GSE69231_Hop1_Rec8_Red1_445	7.78037	19.6816	10.5222
GSE69231_Hop1_Rec8_Red1_351	7.37861	7.29315	7.25196
GSE69231_Hop1_Rec8_Red1_121a	6.91224	41.6022	4.63552
GSE69231_Hop1_Rec8_Red1_685	6.74188	2.67943	8.22891
GSE69231_Hop1_Rec8_Red1_1008	6.70515	12.008	16.3302
GSE69231_Hop1_Rec8_Red1_137	6.37875	9.07128	5.9666
GSE69231_Hop1_Rec8_Red1_510b	6.35378	15.5486	13.01
GSE69231_Hop1_Rec8_Red1_583	6.3535	2.49195	12.4958
GSE69231_Hop1_Rec8_Red1_425	6.31271	1.15073	8.08522
GSE69231_Hop1_Rec8_Red1_467	6.30267	10.0538	16.7858
GSE69231_Hop1_Rec8_Red1_1157	5.92476	17.1626	14.3415
GSE69231_Hop1_Rec8_Red1_681a	5.65644	14.244	9.68651
GSE69231_Hop1_Rec8_Red1_1113	5.65543	16.7126	11.4724
GSE69231_Hop1_Rec8_Red1_704	5.62429	20.1344	12.1149
GSE69231_Hop1_Rec8_Red1_1014	5.60915	15.078	13.3142
GSE69231_Hop1_Rec8_Red1_37	5.53751	8.03655	13.3888
GSE69231_Hop1_Rec8_Red1_257	5.47351	26.074	13.1679
GSE69231_Hop1_Rec8_Red1_722	5.42318	3.16445	3.03253
GSE69231_Hop1_Rec8_Red1_481	5.39463	32.0993	15.7893
GSE69231_Hop1_Rec8_Red1_404	5.18581	12.7398	11.1065
GSE69231_Hop1_Rec8_Red1_1219	5.18272	3.83691	9.1136
GSE69231_Hop1_Rec8_Red1_887	5.15867	9.10598	12.7931
GSE69231_Hop1_Rec8_Red1_950	5.14311	9.63778	9.64978
GSE69231_Hop1_Rec8_Red1_872	5.04285	27.3302	13.7728
GSE69231_Hop1_Rec8_Red1_1271	5.03501	16.3699	11.2813
GSE69231_Hop1_Rec8_Red1_596	5.03348	21.3897	12.2259
GSE69231_Hop1_Rec8_Red1_388	5.01664	10.8387	10.6537
GSE69231_Hop1_Rec8_Red1_702a	4.95965	17.3239	10.2693
GSE69231_Hop1_Rec8_Red1_343	4.95405	9.3	12.8787
GSE69231_Hop1_Rec8_Red1_392	4.93075	14.1657	15.3688
GSE69231_Hop1_Rec8_Red1_671	4.90362	18.8279	12.2206
GSE69231_Hop1_Rec8_Red1_376	4.86342	18.3152	11.3218
GSE69231_Hop1_Rec8_Red1_770	4.84508	18.9186	14.1232
GSE69231_Hop1_Rec8_Red1_799	4.8393	3.66771	13.0494
GSE69231_Hop1_Rec8_Red1_449	4.8385	18.7054	10.0658
GSE69231_Hop1_Rec8_Red1_348b	4.8276	9.60508	11.9211
GSE69231_Hop1_Rec8_Red1_730	4.79959	9.53498	13.3962
GSE69231_Hop1_Rec8_Red1_216	4.75714	21.0197	12.2296
GSE69231_Hop1_Rec8_Red1_798a	4.73264	1.93961	8.86227
GSE69231_Hop1_Rec8_Red1_777	4.71338	34.2705	20.298
GSE69231_Hop1_Rec8_Red1_239	4.65434	18.8033	11.7377
GSE69231_Hop1_Rec8_Red1_1285	4.6496	3.96469	7.62731
GSE69231_Hop1_Rec8_Red1_446	4.63098	18.1233	4.09934
GSE69231_Hop1_Rec8_Red1_224	4.60295	15.8217	11.3293
GSE69231_Hop1_Rec8_Red1_798b	4.58016	2.92941	10.7058
GSE69231_Hop1_Rec8_Red1_10a	4.52335	10.5527	13.7454
GSE69231_Hop1_Rec8_Red1_42	4.49593	0.283317	5.04654
GSE69231_Hop1_Rec8_Red1_857	4.46453	6.111	8.02502
GSE69231_Hop1_Rec8_Red1_1151a	4.44403	19.3798	8.54199
GSE69231_Hop1_Rec8_Red1_1151b	4.43656	10.9973	6.86946
GSE69231_Hop1_Rec8_Red1_710	4.43258	5.81339	6.81885
GSE69231_Hop1_Rec8_Red1_487	4.42665	6.67781	7.06113
GSE69231_Hop1_Rec8_Red1_98	4.42401	9.69413	8.62373
GSE69231_Hop1_Rec8_Red1_1305	4.41534	15.1232	9.72123
GSE69231_Hop1_Rec8_Red1_138	4.40249	0.0208911	2.46036
GSE69231_Hop1_Rec8_Red1_169	4.40063	11.9061	13.0315
GSE69231_Hop1_Rec8_Red1_787	4.398	0.335941	0.302683
GSE69231_Hop1_Rec8_Red1_597	4.39575	15.2616	11.2426
GSE69231_Hop1_Rec8_Red1_260	4.38351	27.7154	16.8115
GSE69231_Hop1_Rec8_Red1_683	4.37119	8.16621	7.74636
GSE69231_Hop1_Rec8_Red1_282	4.35555	10.7773	10.3301
GSE69231_Hop1_Rec8_Red1_57	4.34965	8.10106	4.69954
GSE69231_Hop1_Rec8_Red1_99	4.32318	7.77079	5.28702
GSE69231_Hop1_Rec8_Red1_471	4.31365	10.763	9.59106
GSE69231_Hop1_Rec8_Red1_82	4.31233	19.9092	13.1663
GSE69231_Hop1_Rec8_Red1_469	4.30196	5.61559	7.11404
GSE69231_Hop1_Rec8_Red1_1295	4.28492	6.15738	6.90967
GSE69231_Hop1_Rec8_Red1_1021	4.25639	15.8531	13.8642
GSE69231_Hop1_Rec8_Red1_968	4.19925	14.3918	12.9807
GSE69231_Hop1_Rec8_Red1_603	4.19853	10.1316	10.5056
GSE69231_Hop1_Rec8_Red1_663	4.191	21.5445	15.2243
GSE69231_Hop1_Rec8_Red1_433	4.18145	1.15514	0.901
GSE69231_Hop1_Rec8_Red1_892	4.1809	1.81316	5.82167
GSE69231_Hop1_Rec8_Red1_743	4.17627	15.8764	11.7922
GSE69231_Hop1_Rec8_Red1_638	4.16278	1.49222	5.37977
GSE69231_Hop1_Rec8_Red1_659	4.15119	5.36885	8.32607
GSE69231_Hop1_Rec8_Red1_6	4.11524	8.38333	11.8719
GSE69231_Hop1_Rec8_Red1_1085	4.07955	7.67689	5.87713
GSE69231_Hop1_Rec8_Red1_1059	4.07712	22.1663	17.0005
GSE69231_Hop1_Rec8_Red1_393a	4.06435	13.3174	14.9178
GSE69231_Hop1_Rec8_Red1_1286	4.03914	-0.114604	1.98802
GSE69231_Hop1_Rec8_Red1_581	3.99738	0.799485	6.44976
GSE69231_Hop1_Rec8_Red1_972	3.95733	14.7539	14.0321
GSE69231_Hop1_Rec8_Red1_76a	3.95718	11.2579	7.17088
GSE69231_Hop1_Rec8_Red1_160	3.94677	21.0215	14.0622
GSE69231_Hop1_Rec8_Red1_781	3.90867	3.06117	7.39812
GSE69231_Hop1_Rec8_Red1_766	3.90261	4.11336	6.23914
GSE69231_Hop1_Rec8_Red1_760	3.89562	-0.177396	3.32027
GSE69231_Hop1_Rec8_Red1_218	3.86562	20.7062	9.92389
GSE69231_Hop1_Rec8_Red1_167	3.85931	10.7754	10.7225
GSE69231_Hop1_Rec8_Red1_1084	3.85235	0.512079	5.93821
GSE69231_Hop1_Rec8_Red1_768	3.85035	4.35329	4.29763
GSE69231_Hop1_Rec8_Red1_645	3.83992	-0.19896	1.79116
GSE69231_Hop1_Rec8_Red1_925	3.80842	-0.344119	8.0766
GSE69231_Hop1_Rec8_Red1_286	3.8	7.93234	7.90347
GSE69231_Hop1_Rec8_Red1_1124	3.79182	16.4605	6.59217
GSE69231_Hop1_Rec8_Red1_712	3.7588	2.89803	6.45287
GSE69231_Hop1_Rec8_Red1_417	3.74764	7.4825	6.84888
GSE69231_Hop1_Rec8_Red1_121	3.73304	11.221	2.98345
GSE69231_Hop1_Rec8_Red1_59	3.70586	15.3612	10.5069
GSE69231_Hop1_Rec8_Red1_507	3.70505	7.87549	4.0412
GSE69231_Hop1_Rec8_Red1_1038	3.70415	10.3205	9.51799
GSE69231_Hop1_Rec8_Red1_1092	3.69284	7.90192	10.0375
GSE69231_Hop1_Rec8_Red1_1133	3.6891	-0.154752	2.39382
GSE69231_Hop1_Rec8_Red1_443	3.67028	4.079	2.46412
GSE69231_Hop1_Rec8_Red1_900	3.6538	3.45148	7.28733
GSE69231_Hop1_Rec8_Red1_1173	3.63599	13.7412	10.378
GSE69231_Hop1_Rec8_Red1_26	3.63014	1.78223	5.30816
GSE69231_Hop1_Rec8_Red1_317a	3.62836	7.27921	9.34873
GSE69231_Hop1_Rec8_Red1_773a	3.61918	18.3997	6.34642
GSE69231_Hop1_Rec8_Red1_1134	3.61283	-0.217832	3.4998
GSE69231_Hop1_Rec8_Red1_121b	3.60832	4.21578	-1.17646
GSE69231_Hop1_Rec8_Red1_223	3.60716	37.823	16.1264
GSE69231_Hop1_Rec8_Red1_875	3.59037	3.50108	5.58685
GSE69231_Hop1_Rec8_Red1_108	3.5903	3.77216	8.58364
GSE69231_Hop1_Rec8_Red1_1083	3.583	2.30766	4.6962
GSE69231_Hop1_Rec8_Red1_54	3.58036	4.37415	7.51511
GSE69231_Hop1_Rec8_Red1_678	3.56982	16.6151	8.84013
GSE69231_Hop1_Rec8_Red1_1000b	3.55202	4.69851	9.89775
GSE69231_Hop1_Rec8_Red1_456	3.54232	0.823574	4.14308
GSE69231_Hop1_Rec8_Red1_874	3.51708	6.77667	9.14008
GSE69231_Hop1_Rec8_Red1_237	3.50393	9.46279	7.35527
GSE69231_Hop1_Rec8_Red1_1211	3.5026	5.0585	9.99801
GSE69231_Hop1_Rec8_Red1_1209	3.5021	5.26862	5.65586
GSE69231_Hop1_Rec8_Red1_1170	3.49503	8.10752	8.15173
GSE69231_Hop1_Rec8_Red1_705	3.48753	8.39106	6.0889
GSE69231_Hop1_Rec8_Red1_412	3.46944	12.9728	10.688
GSE69231_Hop1_Rec8_Red1_400	3.46656	8.7347	4.66786
GSE69231_Hop1_Rec8_Red1_943	3.44947	16.9912	9.38916
GSE69231_Hop1_Rec8_Red1_605	3.44358	7.32778	8.9478
GSE69231_Hop1_Rec8_Red1_951	3.41534	5.16077	5.08295
GSE69231_Hop1_Rec8_Red1_14	3.4132	-0.231277	0.80803
GSE69231_Hop1_Rec8_Red1_423	3.39964	3.21616	6.55661
GSE69231_Hop1_Rec8_Red1_933	3.39014	18.6125	8.79877
GSE69231_Hop1_Rec8_Red1_963	3.37517	18.9184	13.0967
GSE69231_Hop1_Rec8_Red1_1146	3.37127	6.8798	5.36952
GSE69231_Hop1_Rec8_Red1_954	3.3639	5.58129	5.12212
GSE69231_Hop1_Rec8_Red1_1182	3.36258	8.8894	8.24164
GSE69231_Hop1_Rec8_Red1_297	3.36184	9.61631	9.71973
GSE69231_Hop1_Rec8_Red1_47	3.34768	2.39093	8.95667
GSE69231_Hop1_Rec8_Red1_17	3.33556	-0.341941	-1.36132
GSE69231_Hop1_Rec8_Red1_1169	3.33055	11.0087	8.56735
GSE69231_Hop1_Rec8_Red1_1035	3.3096	14.5621	13.7336
GSE69231_Hop1_Rec8_Red1_707	3.30376	10.9907	7.86894
GSE69231_Hop1_Rec8_Red1_1125	3.27787	19.2152	6.26641
GSE69231_Hop1_Rec8_Red1_675	3.25488	16.2738	10.6015
GSE69231_Hop1_Rec8_Red1_150	3.25451	9.73055	10.2085
GSE69231_Hop1_Rec8_Red1_946	3.25325	8.8628	9.51103
GSE69231_Hop1_Rec8_Red1_826	3.25044	2.98101	6.82935
GSE69231_Hop1_Rec8_Red1_1214	3.24619	1.55109	4.04054
GSE69231_Hop1_Rec8_Red1_851	3.23071	12.4637	8.05444
GSE69231_Hop1_Rec8_Red1_594	3.22864	9.72458	10.3398
GSE69231_Hop1_Rec8_Red1_702b	3.22068	30.6791	5.99558
GSE69231_Hop1_Rec8_Red1_511	3.21958	10.8636	4.78286
GSE69231_Hop1_Rec8_Red1_38	3.20552	0.424614	3.78073
GSE69231_Hop1_Rec8_Red1_320	3.19354	3.18654	6.17386
GSE69231_Hop1_Rec8_Red1_10b	3.18813	11.0964	4.33983
GSE69231_Hop1_Rec8_Red1_873	3.1774	6.07208	5.61534
GSE69231_Hop1_Rec8_Red1_1185	3.13935	18.2902	9.29818
GSE69231_Hop1_Rec8_Red1_474a	3.13149	12.4963	9.80459
GSE69231_Hop1_Rec8_Red1_396	3.11672	11.7553	9.32789
GSE69231_Hop1_Rec8_Red1_1129	3.11126	3.21872	1.98216
GSE69231_Hop1_Rec8_Red1_77	3.10699	19.8657	6.69751
GSE69231_Hop1_Rec8_Red1_1121	3.10617	9.15459	4.76624
GSE69231_Hop1_Rec8_Red1_451	3.09889	5.3268	6.14741
GSE69231_Hop1_Rec8_Red1_736	3.0985	9.32717	12.1982
GSE69231_Hop1_Rec8_Red1_432	3.09307	3.07541	5.61244
GSE69231_Hop1_Rec8_Red1_1188	3.0825	16.6757	7.19619
GSE69231_Hop1_Rec8_Red1_1326b	3.07569	9.06949	4.9475
GSE69231_Hop1_Rec8_Red1_484	3.06738	11.0061	7.98742
GSE69231_Hop1_Rec8_Red1_279	3.06666	7.54647	7.9869
GSE69231_Hop1_Rec8_Red1_573	3.06578	1.6059	7.9004
GSE69231_Hop1_Rec8_Red1_13	3.06547	29.0328	4.85463
GSE69231_Hop1_Rec8_Red1_1215	3.06534	6.02369	9.03769
GSE69231_Hop1_Rec8_Red1_193	3.04174	1.77609	6.54154
GSE69231_Hop1_Rec8_Red1_1302	3.03611	13.9661	6.27267
GSE69231_Hop1_Rec8_Red1_765a	3.02806	0.755089	5.18141
GSE69231_Hop1_Rec8_Red1_793a	3.02488	0.91004	7.57813
GSE69231_Hop1_Rec8_Red1_295a	3.01823	14.3931	11.159
GSE69231_Hop1_Rec8_Red1_1005	3.01617	2.88358	6.79483
GSE69231_Hop1_Rec8_Red1_356	3.0048	-0.231802	2.46672
GSE69231_Hop1_Rec8_Red1_742	3.00186	21.0663	9.76847
GSE69231_Hop1_Rec8_Red1_800	3.00137	-0.178188	3.24191
GSE69231_Hop1_Rec8_Red1_323	2.99812	2.91067	5.9431
GSE69231_Hop1_Rec8_Red1_1076	2.9974	2.5521	6.43847
GSE69231_Hop1_Rec8_Red1_1233a	2.96588	7.2702	8.63368
GSE69231_Hop1_Rec8_Red1_801	2.95118	-0.180485	1.29618
GSE69231_Hop1_Rec8_Red1_909	2.9509	8.06282	6.03107
GSE69231_Hop1_Rec8_Red1_1233b	2.93964	6.74481	8.89372
GSE69231_Hop1_Rec8_Red1_869b	2.93797	12.4564	7.24969
GSE69231_Hop1_Rec8_Red1_1051	2.92791	11.9508	9.8582
GSE69231_Hop1_Rec8_Red1_232	2.91705	9.93461	7.64674
GSE69231_Hop1_Rec8_Red1_1334	2.91613	3.31317	7.97824
GSE69231_Hop1_Rec8_Red1_332	2.91557	4.9759	5.30808
GSE69231_Hop1_Rec8_Red1_1122	2.9145	12.3281	2.85057
GSE69231_Hop1_Rec8_Red1_694	2.91388	2.43294	3.40928
GSE69231_Hop1_Rec8_Red1_921	2.90698	2.9466	5.14353
GSE69231_Hop1_Rec8_Red1_519	2.90338	9.63607	7.9971
GSE69231_Hop1_Rec8_Red1_213	2.90079	14.4814	8.84642
GSE69231_Hop1_Rec8_Red1_1296	2.90008	13.5889	8.96039
GSE69231_Hop1_Rec8_Red1_1046	2.89794	3.38923	8.38681
GSE69231_Hop1_Rec8_Red1_897	2.87197	2.30737	4.39204
GSE69231_Hop1_Rec8_Red1_1026	2.87159	14.0555	9.8711
GSE69231_Hop1_Rec8_Red1_1277	2.87043	15.4919	9.80496
GSE69231_Hop1_Rec8_Red1_1329	2.85688	8.54575	7.21581
GSE69231_Hop1_Rec8_Red1_35	2.85048	14.4733	13.8408
GSE69231_Hop1_Rec8_Red1_244	2.8498	10.6312	7.00138
GSE69231_Hop1_Rec8_Red1_295b	2.8431	14.1512	9.28495
GSE69231_Hop1_Rec8_Red1_725	2.84252	5.5208	3.88497
GSE69231_Hop1_Rec8_Red1_953	2.83839	7.19889	4.48886
GSE69231_Hop1_Rec8_Red1_477	2.8377	4.8273	2.97115
GSE69231_Hop1_Rec8_Red1_861	2.82789	4.6399	3.38982
GSE69231_Hop1_Rec8_Red1_139	2.82192	0.503644	2.468
GSE69231_Hop1_Rec8_Red1_96a	2.81297	15.24	6.78775
GSE69231_Hop1_Rec8_Red1_1161	2.81213	16.0976	9.0586
GSE69231_Hop1_Rec8_Red1_384	2.80703	0.361356	2.43334
GSE69231_Hop1_Rec8_Red1_711	2.80601	2.8468	4.8217
GSE69231_Hop1_Rec8_Red1_744	2.7846	17.9015	9.36419
GSE69231_Hop1_Rec8_Red1_839	2.7698	-0.246931	4.88962
GSE69231_Hop1_Rec8_Red1_188	2.75952	4.70122	6.57301
GSE69231_Hop1_Rec8_Red1_532	2.75767	10.8656	10.1445
GSE69231_Hop1_Rec8_Red1_234	2.75564	12.7301	6.46324
GSE69231_Hop1_Rec8_Red1_957	2.75326	4.87491	3.45339
GSE69231_Hop1_Rec8_Red1_176	2.74534	8.48079	6.86256
GSE69231_Hop1_Rec8_Red1_922	2.72954	0.246089	5.91585
GSE69231_Hop1_Rec8_Red1_1054	2.72553	14.883	10.5248
GSE69231_Hop1_Rec8_Red1_1016	2.71836	6.4623	7.61272
GSE69231_Hop1_Rec8_Red1_993	2.71078	7.68608	6.42935
GSE69231_Hop1_Rec8_Red1_1312	2.70164	9.76784	7.24365
GSE69231_Hop1_Rec8_Red1_720b	2.70137	0.797317	1.89627
GSE69231_Hop1_Rec8_Red1_1011	2.69643	3.4697	2.73596
GSE69231_Hop1_Rec8_Red1_1262	2.68557	16.1271	10.7191
GSE69231_Hop1_Rec8_Red1_474b	2.68456	12.6141	10.1818
GSE69231_Hop1_Rec8_Red1_377	2.68434	2.16248	4.09961
GSE69231_Hop1_Rec8_Red1_1179	2.68425	13.5107	8.3198
GSE69231_Hop1_Rec8_Red1_29	2.68348	7.7047	9.70241
GSE69231_Hop1_Rec8_Red1_759	2.68143	-0.0955347	-0.0576535
GSE69231_Hop1_Rec8_Red1_667	2.68076	16.7678	11.3175
GSE69231_Hop1_Rec8_Red1_726	2.67036	9.99326	6.8884
GSE69231_Hop1_Rec8_Red1_853	2.66833	4.17891	3.64382
GSE69231_Hop1_Rec8_Red1_100	2.66795	13.5364	2.12322
GSE69231_Hop1_Rec8_Red1_369	2.66506	0.138198	0.781584
GSE69231_Hop1_Rec8_Red1_145	2.66478	3.6304	7.99427
GSE69231_Hop1_Rec8_Red1_1089	2.65788	3.3496	2.8952
GSE69231_Hop1_Rec8_Red1_604	2.65344	2.94927	5.43607
GSE69231_Hop1_Rec8_Red1_1197	2.65069	5.10769	4.74865
GSE69231_Hop1_Rec8_Red1_1032b	2.64848	8.06559	8.37874
GSE69231_Hop1_Rec8_Red1_849	2.63814	7.77678	8.08543
GSE69231_Hop1_Rec8_Red1_740	2.63698	9.38133	5.37629
GSE69231_Hop1_Rec8_Red1_147	2.6356	2.57547	4.36275
GSE69231_Hop1_Rec8_Red1_1287a	2.63358	-0.171426	0.753158
GSE69231_Hop1_Rec8_Red1_96b	2.62889	8.76657	8.00444
GSE69231_Hop1_Rec8_Red1_569	2.61875	3.06145	5.52258
GSE69231_Hop1_Rec8_Red1_673a	2.61022	15.4503	8.87697
GSE69231_Hop1_Rec8_Red1_908	2.60704	0.776931	3.04613
GSE69231_Hop1_Rec8_Red1_473	2.60362	1.89477	2.25673
GSE69231_Hop1_Rec8_Red1_95	2.59912	-2.70108	4.74882
GSE69231_Hop1_Rec8_Red1_190	2.58963	1.22335	5.9031
GSE69231_Hop1_Rec8_Red1_902	2.56715	2.47569	5.06704
GSE69231_Hop1_Rec8_Red1_927	2.56081	0.672594	7.7348
GSE69231_Hop1_Rec8_Red1_1096	2.55548	0.70098	3.67087
GSE69231_Hop1_Rec8_Red1_328	2.54792	5.56629	8.034
GSE69231_Hop1_Rec8_Red1_165	2.54436	3.63235	3.00323
GSE69231_Hop1_Rec8_Red1_1183	2.54153	14.0039	5.36612
GSE69231_Hop1_Rec8_Red1_75	2.53964	12.4148	9.32352
GSE69231_Hop1_Rec8_Red1_181	2.53468	9.72094	9.6596
GSE69231_Hop1_Rec8_Red1_613	2.53009	18.5623	29.3487
GSE69231_Hop1_Rec8_Red1_345	2.52831	7.27392	7.30316
GSE69231_Hop1_Rec8_Red1_901b	2.52709	7.97768	8.11242
GSE69231_Hop1_Rec8_Red1_916b	2.52589	33.47	8.9529
GSE69231_Hop1_Rec8_Red1_629	2.52553	8.45664	6.33872
GSE69231_Hop1_Rec8_Red1_317b	2.51703	12.9257	12.1362
GSE69231_Hop1_Rec8_Red1_521	2.51461	12.86	5.70111
GSE69231_Hop1_Rec8_Red1_1326a	2.51369	10.9486	-2.81273
GSE69231_Hop1_Rec8_Red1_8	2.51129	7.44294	3.50575
GSE69231_Hop1_Rec8_Red1_809	2.51088	3.47156	8.63412
GSE69231_Hop1_Rec8_Red1_227	2.50988	8.8781	7.49504
GSE69231_Hop1_Rec8_Red1_773b	2.48488	7.88249	8.28374
GSE69231_Hop1_Rec8_Red1_904	2.4745	6.79188	10.6431
GSE69231_Hop1_Rec8_Red1_1297	2.47089	9.38102	4.02969
GSE69231_Hop1_Rec8_Red1_434	2.46926	1.63399	4.72413
GSE69231_Hop1_Rec8_Red1_676	2.46296	8.63566	5.73381
GSE69231_Hop1_Rec8_Red1_866b	2.44456	5.23737	4.33867
GSE69231_Hop1_Rec8_Red1_788	2.44368	-0.253772	2.27937
GSE69231_Hop1_Rec8_Red1_1264	2.44073	15.278	10.3403
GSE69231_Hop1_Rec8_Red1_884	2.43684	2.4703	4.25299
GSE69231_Hop1_Rec8_Red1_778	2.4359	3.669	1.33022
GSE69231_Hop1_Rec8_Red1_302	2.42834	9.64724	7.40949
GSE69231_Hop1_Rec8_Red1_261	2.41916	12.1014	6.52813
GSE69231_Hop1_Rec8_Red1_780	2.41887	5.91929	6.16424
GSE69231_Hop1_Rec8_Red1_15	2.40583	0.245069	0.650574
GSE69231_Hop1_Rec8_Red1_878a	2.40464	10.1082	8.65811
GSE69231_Hop1_Rec8_Red1_72	2.39312	9.57694	6.30022
GSE69231_Hop1_Rec8_Red1_179	2.38743	8.45992	6.63713
GSE69231_Hop1_Rec8_Red1_1290	2.38344	3.05067	7.1026
GSE69231_Hop1_Rec8_Red1_767	2.38179	1.72299	2.13026
GSE69231_Hop1_Rec8_Red1_1310	2.37696	4.3865	3.47807
GSE69231_Hop1_Rec8_Red1_756	2.37366	1.49193	2.40639
GSE69231_Hop1_Rec8_Red1_952a	2.37171	14.5947	4.89967
GSE69231_Hop1_Rec8_Red1_1236	2.37131	6.18647	8.09516
GSE69231_Hop1_Rec8_Red1_695	2.36988	3.55325	3.15071
GSE69231_Hop1_Rec8_Red1_496	2.36849	5.91678	8.50415
GSE69231_Hop1_Rec8_Red1_274	2.36357	6.9603	9.48723
GSE69231_Hop1_Rec8_Red1_949a	2.36246	8.72906	10.4195
GSE69231_Hop1_Rec8_Red1_166	2.36157	7.95189	5.09052
GSE69231_Hop1_Rec8_Red1_560	2.36104	13.3817	12.6078
GSE69231_Hop1_Rec8_Red1_12	2.34759	2.2398	0.574465
GSE69231_Hop1_Rec8_Red1_391	2.3455	6.3255	5.81252
GSE69231_Hop1_Rec8_Red1_504	2.3424	4.80406	2.56795
GSE69231_Hop1_Rec8_Red1_1249	2.33906	4.89486	5.39787
GSE69231_Hop1_Rec8_Red1_570	2.3381	3.84403	4.22637
GSE69231_Hop1_Rec8_Red1_118	2.33537	-0.43003	-1.04089
GSE69231_Hop1_Rec8_Red1_1325	2.33248	7.15599	5.96772
GSE69231_Hop1_Rec8_Red1_720a	2.33226	20.9258	4.65018
GSE69231_Hop1_Rec8_Red1_562	2.3257	8.50576	8.39293
GSE69231_Hop1_Rec8_Red1_540	2.32205	9.06309	5.16816
GSE69231_Hop1_Rec8_Red1_342	2.3217	3.87812	6.86633
GSE69231_Hop1_Rec8_Red1_439	2.32088	1.49439	1.62888
GSE69231_Hop1_Rec8_Red1_620	2.31952	7.99411	10.9932
GSE69231_Hop1_Rec8_Red1_1279	2.31805	17.7792	8.27405
GSE69231_Hop1_Rec8_Red1_132	2.31218	4.23986	0.910802
GSE69231_Hop1_Rec8_Red1_1107	2.3121	1.08799	3.59666
GSE69231_Hop1_Rec8_Red1_949b	2.30762	10.2264	10.8289
GSE69231_Hop1_Rec8_Red1_1068	2.3052	2.85662	2.82415
GSE69231_Hop1_Rec8_Red1_1078	2.30167	-0.0779703	1.96062
GSE69231_Hop1_Rec8_Red1_911	2.28693	6.00449	7.41381
GSE69231_Hop1_Rec8_Red1_44	2.27993	0	-0.254594
GSE69231_Hop1_Rec8_Red1_283	2.27135	6.18873	5.60588
GSE69231_Hop1_Rec8_Red1_674	2.26456	11.1977	7.08832
GSE69231_Hop1_Rec8_Red1_545	2.26132	9.06049	5.52217
GSE69231_Hop1_Rec8_Red1_269	2.25564	9.38536	6.97648
GSE69231_Hop1_Rec8_Red1_11	2.25322	0.87995	0.897663
GSE69231_Hop1_Rec8_Red1_148	2.25299	10.7046	3.87831
GSE69231_Hop1_Rec8_Red1_222	2.24579	135.072	23.2645
GSE69231_Hop1_Rec8_Red1_217	2.21836	6.11204	3.09792
GSE69231_Hop1_Rec8_Red1_136	2.21821	26.5089	3.33519
GSE69231_Hop1_Rec8_Red1_526	2.20792	19.0573	8.60102
GSE69231_Hop1_Rec8_Red1_976	2.2064	12.9013	9.21629
GSE69231_Hop1_Rec8_Red1_84b	2.20393	9.02291	7.44574
GSE69231_Hop1_Rec8_Red1_868	2.20284	10.6722	5.18345
GSE69231_Hop1_Rec8_Red1_865	2.19752	4.63547	2.95034
GSE69231_Hop1_Rec8_Red1_368	2.19527	-0.424178	0.441614
GSE69231_Hop1_Rec8_Red1_1163	2.19266	16.917	11.7201
GSE69231_Hop1_Rec8_Red1_580	2.18767	0.365238	5.73462
GSE69231_Hop1_Rec8_Red1_1017	2.18681	6.57537	5.47632
GSE69231_Hop1_Rec8_Red1_1164	2.18553	8.25013	7.23203
GSE69231_Hop1_Rec8_Red1_397	2.18028	5.39363	6.0028
GSE69231_Hop1_Rec8_Red1_109	2.1729	3.05153	5.0751
GSE69231_Hop1_Rec8_Red1_555	2.16609	8.08335	5.9165
GSE69231_Hop1_Rec8_Red1_1063	2.15696	6.74913	4.99208
GSE69231_Hop1_Rec8_Red1_827	2.15683	-0.0281485	3.27885
GSE69231_Hop1_Rec8_Red1_67	2.15492	7.3924	9.46118
GSE69231_Hop1_Rec8_Red1_122b	2.15154	0.961356	0.382238
GSE69231_Hop1_Rec8_Red1_1127	2.15043	29.3146	3.65829
GSE69231_Hop1_Rec8_Red1_1116	2.14895	5.78952	1.5804
GSE69231_Hop1_Rec8_Red1_267	2.14815	10.0167	7.91896
GSE69231_Hop1_Rec8_Red1_5	2.14641	8.36945	10.1107
GSE69231_Hop1_Rec8_Red1_27	2.14149	3.17912	6.88445
GSE69231_Hop1_Rec8_Red1_975	2.1331	8.79529	5.69704
GSE69231_Hop1_Rec8_Red1_528	2.1257	10.9415	4.84444
GSE69231_Hop1_Rec8_Red1_755	2.12364	2.72933	3.8966
GSE69231_Hop1_Rec8_Red1_123a	2.11857	105.247	13.746
GSE69231_Hop1_Rec8_Red1_489	2.11845	10.6524	6.96102
GSE69231_Hop1_Rec8_Red1_197	2.10579	-0.244109	4.10717
GSE69231_Hop1_Rec8_Red1_435	2.10559	2.28398	3.82901
GSE69231_Hop1_Rec8_Red1_1237	2.10305	12.2467	8.34732
GSE69231_Hop1_Rec8_Red1_1052	2.0978	11.8716	9.52888
GSE69231_Hop1_Rec8_Red1_907	2.09682	6.53212	3.29063
GSE69231_Hop1_Rec8_Red1_1299	2.09625	15.6395	7.57761
GSE69231_Hop1_Rec8_Red1_460	2.0935	1.02229	5.53966
GSE69231_Hop1_Rec8_Red1_1206	2.08916	3.06598	5.18684
GSE69231_Hop1_Rec8_Red1_588b	2.08544	-0.714743	3.08245
GSE69231_Hop1_Rec8_Red1_854	2.08196	4.5857	4.22106
GSE69231_Hop1_Rec8_Red1_1010	2.08069	6.44276	4.29789
GSE69231_Hop1_Rec8_Red1_1281a	2.07251	11.3283	7.45271
GSE69231_Hop1_Rec8_Red1_203	2.06983	0.879871	5.0224
GSE69231_Hop1_Rec8_Red1_463	2.06344	8.14452	8.70715
GSE69231_Hop1_Rec8_Red1_728	2.05351	1.75883	1.99667
GSE69231_Hop1_Rec8_Red1_1065	2.04896	7.28174	4.99207
GSE69231_Hop1_Rec8_Red1_998	2.04766	7.18519	5.3744
GSE69231_Hop1_Rec8_Red1_220	2.04282	15.8693	7.68455
GSE69231_Hop1_Rec8_Red1_1007	2.0405	3.11188	3.58317
GSE69231_Hop1_Rec8_Red1_1289	2.04026	-0.119703	5.98816
GSE69231_Hop1_Rec8_Red1_419	2.03871	11.5914	7.57524
GSE69231_Hop1_Rec8_Red1_215	2.03844	13.7569	8.465
GSE69231_Hop1_Rec8_Red1_878b	2.03404	3.73435	5.78648
GSE69231_Hop1_Rec8_Red1_984	2.03091	2.51593	3.32926
GSE69231_Hop1_Rec8_Red1_362	2.03056	-0.0250099	0.103832
GSE69231_Hop1_Rec8_Red1_1190	2.01849	9.9538	9.32278
GSE69231_Hop1_Rec8_Red1_811	2.00347	5.05184	9.53042
GSE69231_Hop1_Rec8_Red1_371	2.00173	-0.449446	-0.692337
GSE69231_Hop1_Rec8_Red1_700	1.97515	4.96191	1.73326
GSE69231_Hop1_Rec8_Red1_1057	1.97496	5.10146	3.73166
GSE69231_Hop1_Rec8_Red1_662	1.97196	17.7108	7.87951
GSE69231_Hop1_Rec8_Red1_155	1.97187	4.9471	6.08733
GSE69231_Hop1_Rec8_Red1_816a	1.96805	10.401	4.42622
GSE69231_Hop1_Rec8_Red1_1086	1.96209	2.75272	3.18008
GSE69231_Hop1_Rec8_Red1_1216	1.95625	1.87806	1.62892
GSE69231_Hop1_Rec8_Red1_1235	1.95557	3.74162	4.35643
GSE69231_Hop1_Rec8_Red1_1006	1.94879	2.13669	3.03721
GSE69231_Hop1_Rec8_Red1_326	1.94685	3.46289	7.14287
GSE69231_Hop1_Rec8_Red1_405	1.94538	7.44469	5.61303
GSE69231_Hop1_Rec8_Red1_329	1.94519	2.53028	4.71316
GSE69231_Hop1_Rec8_Red1_978	1.93792	6.06473	5.76309
GSE69231_Hop1_Rec8_Red1_1260	1.93161	5.27061	8.4694
GSE69231_Hop1_Rec8_Red1_480	1.92889	3.15535	1.19031
GSE69231_Hop1_Rec8_Red1_1131	1.92499	4.62514	2.22241
GSE69231_Hop1_Rec8_Red1_321	1.92283	7.26469	8.06168
GSE69231_Hop1_Rec8_Red1_68	1.92226	3.89394	3.72243
GSE69231_Hop1_Rec8_Red1_490	1.91839	2.0588	2.83704
GSE69231_Hop1_Rec8_Red1_1160	1.91629	11.5316	3.3695
GSE69231_Hop1_Rec8_Red1_979	1.9148	4.93962	4.1004
GSE69231_Hop1_Rec8_Red1_748a	1.91321	17.4481	7.21589
GSE69231_Hop1_Rec8_Red1_183	1.91283	5.91698	2.5765
GSE69231_Hop1_Rec8_Red1_1198	1.91004	2.53579	1.70926
GSE69231_Hop1_Rec8_Red1_1284	1.90386	11.9767	5.72417
GSE69231_Hop1_Rec8_Red1_413	1.90276	1.34325	2.13005
GSE69231_Hop1_Rec8_Red1_1319	1.8966	9.03664	4.85827
GSE69231_Hop1_Rec8_Red1_546	1.89467	8.29717	3.72605
GSE69231_Hop1_Rec8_Red1_1238	1.88805	4.71979	4.49707
GSE69231_Hop1_Rec8_Red1_1256	1.8833	5.44739	6.68538
GSE69231_Hop1_Rec8_Red1_19	1.88298	2.06738	-0.165673
GSE69231_Hop1_Rec8_Red1_510a	1.88158	2.04223	-1.07564
GSE69231_Hop1_Rec8_Red1_1181	1.87913	3.86399	3.38874
GSE69231_Hop1_Rec8_Red1_1117	1.87865	17.1763	15.3845
GSE69231_Hop1_Rec8_Red1_254	1.87511	3.02278	1.93309
GSE69231_Hop1_Rec8_Red1_81	1.87376	10.1576	7.06681
GSE69231_Hop1_Rec8_Red1_1148	1.86827	8.05011	4.51317
GSE69231_Hop1_Rec8_Red1_441	1.86787	7.20934	2.63743
GSE69231_Hop1_Rec8_Red1_803	1.86505	0.854168	0.209832
GSE69231_Hop1_Rec8_Red1_102	1.85792	4.12777	3.18296
GSE69231_Hop1_Rec8_Red1_399	1.8542	11.5648	4.2634
GSE69231_Hop1_Rec8_Red1_151	1.85351	0.888733	3.42388
GSE69231_Hop1_Rec8_Red1_534	1.8523	4.81567	4.53558
GSE69231_Hop1_Rec8_Red1_240	1.85065	4.70608	2.79157
GSE69231_Hop1_Rec8_Red1_935	1.84452	14.3979	6.92
GSE69231_Hop1_Rec8_Red1_1136	1.8419	-0.142535	3.95978
GSE69231_Hop1_Rec8_Red1_9b	1.83892	6.00943	2.95693
GSE69231_Hop1_Rec8_Red1_584	1.83832	-0.177178	3.09394
GSE69231_Hop1_Rec8_Red1_247	1.83819	7.39742	4.77044
GSE69231_Hop1_Rec8_Red1_1150	1.83545	1.16807	2.08565
GSE69231_Hop1_Rec8_Red1_55	1.82914	7.02951	1.57679
GSE69231_Hop1_Rec8_Red1_1159	1.82825	9.20706	5.95658
GSE69231_Hop1_Rec8_Red1_724b	1.8255	2.41607	0.360634
GSE69231_Hop1_Rec8_Red1_1145	1.82254	5.47433	5.32871
GSE69231_Hop1_Rec8_Red1_134	1.82057	19.685	2.92963
GSE69231_Hop1_Rec8_Red1_631a	1.81884	9.47472	1.81845
GSE69231_Hop1_Rec8_Red1_287	1.81225	6.49471	4.13647
GSE69231_Hop1_Rec8_Red1_592a	1.80056	11.6021	12.4078
GSE69231_Hop1_Rec8_Red1_235	1.79619	5.82677	2.77419
GSE69231_Hop1_Rec8_Red1_867	1.79339	19.8293	8.36109
GSE69231_Hop1_Rec8_Red1_41	1.78863	2.29952	2.69581
GSE69231_Hop1_Rec8_Red1_1154	1.78088	2.88852	1.77025
GSE69231_Hop1_Rec8_Red1_888	1.78038	0.410871	0.929396
GSE69231_Hop1_Rec8_Red1_1004	1.77967	-0.375723	0.617376
GSE69231_Hop1_Rec8_Red1_802	1.77754	-0.374574	-1.74882
GSE69231_Hop1_Rec8_Red1_626	1.77211	10.5441	8.17021
GSE69231_Hop1_Rec8_Red1_1140	1.77159	3.4672	10.4589
GSE69231_Hop1_Rec8_Red1_679	1.77058	6.57391	3.50627
GSE69231_Hop1_Rec8_Red1_1230	1.7682	5.62799	3.92203
GSE69231_Hop1_Rec8_Red1_393b	1.76469	13.6868	4.26211
GSE69231_Hop1_Rec8_Red1_1242	1.76202	8.3885	8.11166
GSE69231_Hop1_Rec8_Red1_1066	1.7556	5.76945	6.30271
GSE69231_Hop1_Rec8_Red1_1244	1.75463	9.91785	6.97972
GSE69231_Hop1_Rec8_Red1_353	1.74643	5.01137	2.14775
GSE69231_Hop1_Rec8_Red1_162	1.74498	5.88014	5.18912
GSE69231_Hop1_Rec8_Red1_1321	1.74234	5.64842	8.51521
GSE69231_Hop1_Rec8_Red1_107	1.74125	4.54011	3.52518
GSE69231_Hop1_Rec8_Red1_475	1.73683	8.84552	5.34687
GSE69231_Hop1_Rec8_Red1_794	1.73079	-0.230347	0.965911
GSE69231_Hop1_Rec8_Red1_1217	1.7242	-0.0549703	0.242356
GSE69231_Hop1_Rec8_Red1_158	1.7238	5.55172	7.15015
GSE69231_Hop1_Rec8_Red1_977	1.71772	5.25736	3.95285
GSE69231_Hop1_Rec8_Red1_931	1.71268	4.50271	4.49794
GSE69231_Hop1_Rec8_Red1_1115	1.70926	5.12331	3.0697
GSE69231_Hop1_Rec8_Red1_219	1.70819	11.869	3.78956
GSE69231_Hop1_Rec8_Red1_531	1.70792	4.56335	4.2119
GSE69231_Hop1_Rec8_Red1_305	1.70658	2.74896	5.81729
GSE69231_Hop1_Rec8_Red1_36	1.69966	2.77614	4.46393
GSE69231_Hop1_Rec8_Red1_1064	1.69389	4.93679	5.16279
GSE69231_Hop1_Rec8_Red1_462	1.68816	10.7261	2.89726
GSE69231_Hop1_Rec8_Red1_928	1.68628	0.426693	1.79157
GSE69231_Hop1_Rec8_Red1_681b	1.68103	0.081198	1.94565
GSE69231_Hop1_Rec8_Red1_754	1.67893	-0.813267	1.56011
GSE69231_Hop1_Rec8_Red1_1000a	1.67758	3.9583	5.34192
GSE69231_Hop1_Rec8_Red1_1330	1.67634	4.37621	6.41631
GSE69231_Hop1_Rec8_Red1_1153	1.67546	3.94323	3.76423
GSE69231_Hop1_Rec8_Red1_870	1.66396	10.256	4.28328
GSE69231_Hop1_Rec8_Red1_648	1.65763	0.460644	1.53162
GSE69231_Hop1_Rec8_Red1_497	1.65156	3.20668	3.98698
GSE69231_Hop1_Rec8_Red1_817	1.65127	8.64508	8.33907
GSE69231_Hop1_Rec8_Red1_290	1.65107	5.65693	4.50286
GSE69231_Hop1_Rec8_Red1_718	1.64968	-0.206416	0.522624
GSE69231_Hop1_Rec8_Red1_211	1.64581	5.04841	5.26857
GSE69231_Hop1_Rec8_Red1_1100b	1.64306	-0.12905	0.902693
GSE69231_Hop1_Rec8_Red1_182	1.64259	3.61907	5.83752
GSE69231_Hop1_Rec8_Red1_723	1.63744	6.17789	4.09658
GSE69231_Hop1_Rec8_Red1_715b	1.63578	1.69577	3.33518
GSE69231_Hop1_Rec8_Red1_1141	1.63331	7.50463	8.78009
GSE69231_Hop1_Rec8_Red1_486	1.63285	5.97855	3.14172
GSE69231_Hop1_Rec8_Red1_1196	1.62966	7.91299	5.33808
GSE69231_Hop1_Rec8_Red1_499	1.62485	6.25008	6.26214
GSE69231_Hop1_Rec8_Red1_1019	1.61984	6.58165	6.96125
GSE69231_Hop1_Rec8_Red1_919	1.61902	0.951	2.55327
GSE69231_Hop1_Rec8_Red1_122a	1.61556	0.493703	-1.31863
GSE69231_Hop1_Rec8_Red1_1254	1.61476	6.38639	7.84925
GSE69231_Hop1_Rec8_Red1_1293	1.61282	8.52513	4.8635
GSE69231_Hop1_Rec8_Red1_346	1.61211	2.9855	2.23164
GSE69231_Hop1_Rec8_Red1_915	1.61135	4.25805	5.83848
GSE69231_Hop1_Rec8_Red1_1156	1.60883	3.01671	2.37922
GSE69231_Hop1_Rec8_Red1_25	1.60717	3.60111	0.577554
GSE69231_Hop1_Rec8_Red1_300	1.59435	4.76709	5.58309
GSE69231_Hop1_Rec8_Red1_357	1.59392	-0.0250792	-1.58519
GSE69231_Hop1_Rec8_Red1_20	1.58715	1.00236	-0.278475
GSE69231_Hop1_Rec8_Red1_1071	1.58018	6.97401	7.70797
GSE69231_Hop1_Rec8_Red1_945	1.5778	5.80819	3.4099
GSE69231_Hop1_Rec8_Red1_1331	1.57655	3.47746	6.23879
GSE69231_Hop1_Rec8_Red1_920	1.57524	3.23291	5.1625
GSE69231_Hop1_Rec8_Red1_958	1.57273	6.46819	4.72671
GSE69231_Hop1_Rec8_Red1_673b	1.57224	5.11047	12.1173
GSE69231_Hop1_Rec8_Red1_291	1.56703	11.0947	8.85981
GSE69231_Hop1_Rec8_Red1_821	1.56421	4.57262	10.3515
GSE69231_Hop1_Rec8_Red1_1280	1.56366	17.9266	4.18167
GSE69231_Hop1_Rec8_Red1_398	1.56121	7.67866	4.53911
GSE69231_Hop1_Rec8_Red1_156	1.55981	4.36516	2.82398
GSE69231_Hop1_Rec8_Red1_1304	1.5513	8.64957	8.96549
GSE69231_Hop1_Rec8_Red1_1112	1.55038	11.0991	3.4079
GSE69231_Hop1_Rec8_Red1_775	1.55022	9.90715	4.39256
GSE69231_Hop1_Rec8_Red1_589a	1.54574	1.39118	4.45435
GSE69231_Hop1_Rec8_Red1_971	1.54194	9.26803	7.59034
GSE69231_Hop1_Rec8_Red1_1186	1.53777	16.3621	6.55247
GSE69231_Hop1_Rec8_Red1_214	1.53587	9.36779	3.96903
GSE69231_Hop1_Rec8_Red1_1013	1.53548	6.61311	4.64015
GSE69231_Hop1_Rec8_Red1_459	1.52323	4.1451	3.28823
GSE69231_Hop1_Rec8_Red1_816b	1.52007	19.2688	3.29137
GSE69231_Hop1_Rec8_Red1_822	1.51994	5.56739	9.37795
GSE69231_Hop1_Rec8_Red1_652	1.50892	-0.553	0.064802
GSE69231_Hop1_Rec8_Red1_304	1.50705	6.51051	5.31403
GSE69231_Hop1_Rec8_Red1_696	1.50697	1.26242	0.904653
GSE69231_Hop1_Rec8_Red1_1079	1.50515	-0.109683	2.20121
GSE69231_Hop1_Rec8_Red1_599	1.5049	6.26373	3.56267
GSE69231_Hop1_Rec8_Red1_444	1.50402	0.884584	-0.668059
GSE69231_Hop1_Rec8_Red1_124	1.50158	0.779446	-1.32124
GSE69231_Hop1_Rec8_Red1_845	1.49517	0.251327	2.29213
GSE69231_Hop1_Rec8_Red1_713	1.49212	0.229624	0.768842
GSE69231_Hop1_Rec8_Red1_452	1.48512	6.33929	4.26729
GSE69231_Hop1_Rec8_Red1_1088	1.48222	12.4124	1.44483
GSE69231_Hop1_Rec8_Red1_1098	1.48031	-0.119812	2.12968
GSE69231_Hop1_Rec8_Red1_278	1.47784	0.537248	3.12619
GSE69231_Hop1_Rec8_Red1_229	1.4755	4.35826	3.5931
GSE69231_Hop1_Rec8_Red1_615	1.47306	3.04062	4.20258
GSE69231_Hop1_Rec8_Red1_186b	1.47305	5.12351	7.18175
GSE69231_Hop1_Rec8_Red1_576b	1.4679	-0.137109	0.266139
GSE69231_Hop1_Rec8_Red1_894	1.46739	-0.0220792	0.0510198
GSE69231_Hop1_Rec8_Red1_113	1.46245	-0.318376	2.35196
GSE69231_Hop1_Rec8_Red1_61	1.46023	5.67803	2.49467
GSE69231_Hop1_Rec8_Red1_508	1.46017	4.50219	1.51996
GSE69231_Hop1_Rec8_Red1_791	1.45879	-0.182703	2.78714
GSE69231_Hop1_Rec8_Red1_448	1.45499	7.86331	-0.372208
GSE69231_Hop1_Rec8_Red1_649	1.44785	0.362594	4.93923
GSE69231_Hop1_Rec8_Red1_344	1.43425	6.70914	2.7098
GSE69231_Hop1_Rec8_Red1_358	1.43297	0.16301	0.147663
GSE69231_Hop1_Rec8_Red1_442	1.43035	-0.73996	1.61436
GSE69231_Hop1_Rec8_Red1_349	1.42501	2.03051	1.72339
GSE69231_Hop1_Rec8_Red1_1043	1.42157	2.80726	4.00797
GSE69231_Hop1_Rec8_Red1_1308	1.42044	6.43587	5.9685
GSE69231_Hop1_Rec8_Red1_996	1.41929	1.42826	1.54052
GSE69231_Hop1_Rec8_Red1_701	1.41378	6.75745	2.36646
GSE69231_Hop1_Rec8_Red1_669	1.41164	5.40285	4.60377
GSE69231_Hop1_Rec8_Red1_797	1.40921	0.747663	4.04351
GSE69231_Hop1_Rec8_Red1_316	1.40916	2.74974	5.92366
GSE69231_Hop1_Rec8_Red1_394	1.40278	7.61144	4.16738
GSE69231_Hop1_Rec8_Red1_1009	1.39829	4.1513	3.24805
GSE69231_Hop1_Rec8_Red1_482	1.39508	25.0914	3.65341
GSE69231_Hop1_Rec8_Red1_135	1.39445	6.93189	0.466871
GSE69231_Hop1_Rec8_Red1_1274	1.39207	4.85679	2.48414
GSE69231_Hop1_Rec8_Red1_986	1.39131	9.24871	6.96822
GSE69231_Hop1_Rec8_Red1_73	1.39013	22.5636	7.67818
GSE69231_Hop1_Rec8_Red1_101	1.39007	12.8041	4.78148
GSE69231_Hop1_Rec8_Red1_941	1.38944	15.9612	7.72728
GSE69231_Hop1_Rec8_Red1_94	1.38781	12.084	7.36419
GSE69231_Hop1_Rec8_Red1_468	1.38504	3.90441	3.53897
GSE69231_Hop1_Rec8_Red1_948	1.38248	7.63193	5.5328
GSE69231_Hop1_Rec8_Red1_2	1.38228	5.43023	2.27996
GSE69231_Hop1_Rec8_Red1_39	1.38038	4.58723	2.85175
GSE69231_Hop1_Rec8_Red1_690b	1.37683	10.5976	0.869267
GSE69231_Hop1_Rec8_Red1_31	1.37587	1.12526	4.40599
GSE69231_Hop1_Rec8_Red1_1097	1.36712	-0.224733	0.0532178
GSE69231_Hop1_Rec8_Red1_614	1.36407	2.61328	3.28634
GSE69231_Hop1_Rec8_Red1_804	1.36382	0.282426	5.27374
GSE69231_Hop1_Rec8_Red1_575	1.35983	-0.0136238	0.708465
GSE69231_Hop1_Rec8_Red1_692	1.35863	29.6822	3.27732
GSE69231_Hop1_Rec8_Red1_653	1.35465	0.644693	1.26886
GSE69231_Hop1_Rec8_Red1_843	1.35336	0.266089	1.82819
GSE69231_Hop1_Rec8_Red1_1166	1.3497	9.95094	6.91634
GSE69231_Hop1_Rec8_Red1_858	1.34796	5.38622	5.76792
GSE69231_Hop1_Rec8_Red1_952b	1.34792	14.4782	3.48519
GSE69231_Hop1_Rec8_Red1_966	1.34133	7.20279	4.84376
GSE69231_Hop1_Rec8_Red1_1300	1.33929	4.14596	1.1479
GSE69231_Hop1_Rec8_Red1_103	1.33645	4.18702	2.5125
GSE69231_Hop1_Rec8_Red1_1261	1.33415	2.7435	3.1836
GSE69231_Hop1_Rec8_Red1_1073a	1.32922	4.75542	5.57323
GSE69231_Hop1_Rec8_Red1_1335b	1.32124	0.138455	2.39441
GSE69231_Hop1_Rec8_Red1_174	1.32108	9.5652	8.04626
GSE69231_Hop1_Rec8_Red1_288	1.32092	24.2525	9.04174
GSE69231_Hop1_Rec8_Red1_991	1.32045	10.0566	4.78697
GSE69231_Hop1_Rec8_Red1_635	1.31876	-0.61504	1.23935
GSE69231_Hop1_Rec8_Red1_16	1.3169	0.161663	-0.0855842
GSE69231_Hop1_Rec8_Red1_194	1.31211	0.81397	4.85114
GSE69231_Hop1_Rec8_Red1_45	1.3115	-0.111614	4.45672
GSE69231_Hop1_Rec8_Red1_93	1.30738	2.85288	3.51038
GSE69231_Hop1_Rec8_Red1_1062	1.30567	9.91711	7.69726
GSE69231_Hop1_Rec8_Red1_233	1.30553	38.9285	10.9636
GSE69231_Hop1_Rec8_Red1_32	1.30452	8.16698	5.38809
GSE69231_Hop1_Rec8_Red1_466	1.30373	9.59189	4.19632
GSE69231_Hop1_Rec8_Red1_378	1.30184	2.50261	4.74959
GSE69231_Hop1_Rec8_Red1_973	1.29964	4.16917	4.7967
GSE69231_Hop1_Rec8_Red1_406	1.29803	30.6306	8.25513
GSE69231_Hop1_Rec8_Red1_1172	1.29623	5.77045	3.83384
GSE69231_Hop1_Rec8_Red1_602	1.29426	2.03863	1.43008
GSE69231_Hop1_Rec8_Red1_515	1.28868	-0.071901	3.81678
GSE69231_Hop1_Rec8_Red1_1281b	1.28867	12.9097	6.64436
GSE69231_Hop1_Rec8_Red1_899	1.28765	0.113257	1.12223
GSE69231_Hop1_Rec8_Red1_30	1.28501	2.60906	5.31707
GSE69231_Hop1_Rec8_Red1_823	1.28482	1.35949	1.23614
GSE69231_Hop1_Rec8_Red1_961	1.27905	2.47844	2.89508
GSE69231_Hop1_Rec8_Red1_1119	1.27693	7.33365	1.6462
GSE69231_Hop1_Rec8_Red1_263	1.2686	9.55183	5.09128
GSE69231_Hop1_Rec8_Red1_687	1.26858	-0.0984257	2.36192
GSE69231_Hop1_Rec8_Red1_1269	1.26668	7.04094	1.76579
GSE69231_Hop1_Rec8_Red1_929	1.26604	4.10752	4.43806
GSE69231_Hop1_Rec8_Red1_882	1.2614	0.436525	5.27981
GSE69231_Hop1_Rec8_Red1_141	1.25962	-0.205663	1.08756
GSE69231_Hop1_Rec8_Red1_411	1.25728	9.36247	3.36882
GSE69231_Hop1_Rec8_Red1_589b	1.25276	16.0185	5.95699
GSE69231_Hop1_Rec8_Red1_1231	1.24888	1.13244	2.98965
GSE69231_Hop1_Rec8_Red1_336	1.2479	1.56338	2.36878
GSE69231_Hop1_Rec8_Red1_429	1.24425	-0.0549802	0.729861
GSE69231_Hop1_Rec8_Red1_163	1.24367	12.3997	7.44367
GSE69231_Hop1_Rec8_Red1_748b	1.24347	16.8901	4.39721
GSE69231_Hop1_Rec8_Red1_631b	1.23501	9.79832	5.09298
GSE69231_Hop1_Rec8_Red1_1072	1.23474	4.47984	3.09498
GSE69231_Hop1_Rec8_Red1_634	1.22983	-0.132307	-0.340248
GSE69231_Hop1_Rec8_Red1_46	1.22892	0.0638515	0.455802
GSE69231_Hop1_Rec8_Red1_693	1.22596	0.563416	1.08276
GSE69231_Hop1_Rec8_Red1_832	1.22356	-0.0531881	1.40186
GSE69231_Hop1_Rec8_Red1_1220	1.22241	0.468	-0.0350693
GSE69231_Hop1_Rec8_Red1_501	1.2192	0.888851	3.70635
GSE69231_Hop1_Rec8_Red1_672	1.21745	4.4176	4.15164
GSE69231_Hop1_Rec8_Red1_537	1.21378	0.476822	-0.737158
GSE69231_Hop1_Rec8_Red1_495	1.21295	2.08977	5.47741
GSE69231_Hop1_Rec8_Red1_592b	1.21271	32.3925	5.20804
GSE69231_Hop1_Rec8_Red1_917	1.20646	1.46467	0.926723
GSE69231_Hop1_Rec8_Red1_350	1.2038	-0.00930693	0.0517426
GSE69231_Hop1_Rec8_Red1_380	1.2018	3.96683	7.7179
GSE69231_Hop1_Rec8_Red1_189	1.19957	2.82386	3.94893
GSE69231_Hop1_Rec8_Red1_715	1.19707	0.80698	1.67943
GSE69231_Hop1_Rec8_Red1_820	1.1964	8.98797	3.8163
GSE69231_Hop1_Rec8_Red1_171	1.1961	11.2589	2.9346
GSE69231_Hop1_Rec8_Red1_401	1.19433	13.637	6.55715
GSE69231_Hop1_Rec8_Red1_842	1.19391	0.236713	1.17866
GSE69231_Hop1_Rec8_Red1_1180	1.18801	3.51845	3.7175
GSE69231_Hop1_Rec8_Red1_916a	1.18174	5.48552	3.58282
GSE69231_Hop1_Rec8_Red1_1053	1.17782	0.928307	1.28378
GSE69231_Hop1_Rec8_Red1_63b	1.17747	2.05896	5.20369
GSE69231_Hop1_Rec8_Red1_231	1.17742	3.59791	1.11348
GSE69231_Hop1_Rec8_Red1_402	1.17649	5.43997	3.757
GSE69231_Hop1_Rec8_Red1_895a	1.16974	0.120911	1.44497
GSE69231_Hop1_Rec8_Red1_1189	1.16671	5.20304	2.50867
GSE69231_Hop1_Rec8_Red1_309	1.16607	-0.373267	2.21249
GSE69231_Hop1_Rec8_Red1_732	1.1627	1.58651	2.77668
GSE69231_Hop1_Rec8_Red1_492	1.15722	1.4407	6.36995
GSE69231_Hop1_Rec8_Red1_571	1.15512	1.27905	4.29569
GSE69231_Hop1_Rec8_Red1_476	1.15489	2.30721	0.90296
GSE69231_Hop1_Rec8_Red1_1259	1.15241	3.36781	4.39456
GSE69231_Hop1_Rec8_Red1_880	1.14872	-0.611683	3.75462
GSE69231_Hop1_Rec8_Red1_478	1.14736	2.38831	0.404594
GSE69231_Hop1_Rec8_Red1_967	1.14702	3.1275	2.91349
GSE69231_Hop1_Rec8_Red1_427	1.14369	-0.100109	0.879911
GSE69231_Hop1_Rec8_Red1_325	1.14363	3.3935	3.68571
GSE69231_Hop1_Rec8_Red1_80	1.14063	16.3981	7.06718
GSE69231_Hop1_Rec8_Red1_994	1.13916	5.47057	4.90456
GSE69231_Hop1_Rec8_Red1_355	1.13248	-0.685495	2.00564
GSE69231_Hop1_Rec8_Red1_236	1.12629	5.11119	2.14863
GSE69231_Hop1_Rec8_Red1_708	1.12603	5.29916	3.20756
GSE69231_Hop1_Rec8_Red1_1058	1.12003	15.4676	12.0246
GSE69231_Hop1_Rec8_Red1_773	1.11942	6.86139	2.55154
GSE69231_Hop1_Rec8_Red1_837	1.11637	-0.0553564	0.229356
GSE69231_Hop1_Rec8_Red1_1047	1.11292	1.82278	2.0505
GSE69231_Hop1_Rec8_Red1_657b	1.11267	7.75355	0.474059
GSE69231_Hop1_Rec8_Red1_690a	1.10937	0.543436	-1.61447
GSE69231_Hop1_Rec8_Red1_1002	1.1091	1.82493	2.67826
GSE69231_Hop1_Rec8_Red1_90	1.10493	1.83637	3.3498
GSE69231_Hop1_Rec8_Red1_964	1.10391	3.53885	3.47958
GSE69231_Hop1_Rec8_Red1_268	1.09996	4.14413	2.31763
GSE69231_Hop1_Rec8_Red1_1303	1.09815	8.56196	3.63562
GSE69231_Hop1_Rec8_Red1_1212	1.09708	2.77988	2.68491
GSE69231_Hop1_Rec8_Red1_164	1.09604	1.58337	1.50068
GSE69231_Hop1_Rec8_Red1_715a	1.09563	1.19859	2.54803
GSE69231_Hop1_Rec8_Red1_503	1.09529	12.9778	6.92669
GSE69231_Hop1_Rec8_Red1_465	1.09527	2.4782	6.5401
GSE69231_Hop1_Rec8_Red1_408	1.0937	3.58913	-0.438535
GSE69231_Hop1_Rec8_Red1_7	1.09117	7.2874	3.39368
GSE69231_Hop1_Rec8_Red1_1252	1.08887	3.63878	4.88413
GSE69231_Hop1_Rec8_Red1_889	1.08381	0.264663	0.301139
GSE69231_Hop1_Rec8_Red1_1268	1.0835	6.71593	1.92684
GSE69231_Hop1_Rec8_Red1_1191	1.07997	11.8011	6.0725
GSE69231_Hop1_Rec8_Red1_1266	1.07975	6.66402	2.91712
GSE69231_Hop1_Rec8_Red1_1082	1.07697	-0.120762	0.515574
GSE69231_Hop1_Rec8_Red1_253	1.07666	22.6199	5.29595
GSE69231_Hop1_Rec8_Red1_980	1.07585	2.33818	4.51722
GSE69231_Hop1_Rec8_Red1_337	1.07473	1.89122	3.10799
GSE69231_Hop1_Rec8_Red1_1015	1.07046	2.974	3.09801
GSE69231_Hop1_Rec8_Red1_120	1.06472	3.45764	-0.0734455
GSE69231_Hop1_Rec8_Red1_643	1.06329	0	-0.19403
GSE69231_Hop1_Rec8_Red1_527	1.06093	4.46948	5.86065
GSE69231_Hop1_Rec8_Red1_793b	1.05588	3.40043	3.63364
GSE69231_Hop1_Rec8_Red1_123b	1.05528	0.925188	0.448277
GSE69231_Hop1_Rec8_Red1_280	1.05451	23.5008	5.40449
GSE69231_Hop1_Rec8_Red1_230	1.04916	9.48434	5.32929
GSE69231_Hop1_Rec8_Red1_997	1.04528	0.874743	3.74011
GSE69231_Hop1_Rec8_Red1_591	1.04382	-0.356307	-0.98803
GSE69231_Hop1_Rec8_Red1_436	1.04251	58.9229	12.3443
GSE69231_Hop1_Rec8_Red1_655	1.04143	5.41792	6.56448
GSE69231_Hop1_Rec8_Red1_119	1.03878	7.68	-0.711455
GSE69231_Hop1_Rec8_Red1_354	1.03803	1.83408	0.115446
GSE69231_Hop1_Rec8_Red1_818	1.03518	3.58514	6.11418
GSE69231_Hop1_Rec8_Red1_318	1.03414	-0.107446	0.772535
GSE69231_Hop1_Rec8_Red1_636	1.03067	-0.419337	-0.258079
GSE69231_Hop1_Rec8_Red1_721	1.03	1.56644	0.158366
GSE69231_Hop1_Rec8_Red1_530	1.02544	0.576475	1.49421
GSE69231_Hop1_Rec8_Red1_1050	1.02442	4.90171	3.85095
GSE69231_Hop1_Rec8_Red1_624	1.02412	1.75034	4.41806
GSE69231_Hop1_Rec8_Red1_146	1.02268	3.31492	0.361267
GSE69231_Hop1_Rec8_Red1_586	1.02246	-0.229931	1.37075
GSE69231_Hop1_Rec8_Red1_841	1.01901	0.143069	0.0861683
GSE69231_Hop1_Rec8_Red1_1327	1.01726	6.1174	4.65484
GSE69231_Hop1_Rec8_Red1_242	1.01517	2.90913	3.45183
GSE69231_Hop1_Rec8_Red1_1192	1.01345	8.9902	7.63815
GSE69231_Hop1_Rec8_Red1_430	1.01187	1.31805	3.29086
GSE69231_Hop1_Rec8_Red1_450	1.01156	13.3644	2.74865
GSE69231_Hop1_Rec8_Red1_523a	1.01129	125.762	18.9988
GSE69231_Hop1_Rec8_Red1_60	1.01055	0.0292178	0.953505
GSE69231_Hop1_Rec8_Red1_64	1.01034	0.987277	1.57442
GSE69231_Hop1_Rec8_Red1_386	1.00724	5.44293	1.02132
GSE69231_Hop1_Rec8_Red1_758	1.00091	2.94318	0.588069
GSE69231_Hop1_Rec8_Red1_172	0.995901	6.91014	5.26474
GSE69231_Hop1_Rec8_Red1_281	0.994624	-0.920198	-0.459257
GSE69231_Hop1_Rec8_Red1_34	0.993634	0.270792	1.90749
GSE69231_Hop1_Rec8_Red1_633	0.991842	1.89722	1.83668
GSE69231_Hop1_Rec8_Red1_739	0.988317	6.08297	3.70422
GSE69231_Hop1_Rec8_Red1_838	0.98799	-0.020198	-1.06981
GSE69231_Hop1_Rec8_Red1_1104	0.986188	0.411485	2.36318
GSE69231_Hop1_Rec8_Red1_308	0.981297	1.15333	1.16092
GSE69231_Hop1_Rec8_Red1_890	0.980772	1.09617	1.90118
GSE69231_Hop1_Rec8_Red1_129	0.98002	0.402228	0.621911
GSE69231_Hop1_Rec8_Red1_1322	0.97995	9.38501	5.31809
GSE69231_Hop1_Rec8_Red1_340	0.978723	0.063901	2.65253
GSE69231_Hop1_Rec8_Red1_1144	0.975832	3.96929	3.15306
GSE69231_Hop1_Rec8_Red1_776	0.975614	2.54462	1.30494
GSE69231_Hop1_Rec8_Red1_23	0.974297	0.0186436	1.97592
GSE69231_Hop1_Rec8_Red1_483	0.973653	4.60873	2.24898
GSE69231_Hop1_Rec8_Red1_656	0.972564	4.91133	3.32283
GSE69231_Hop1_Rec8_Red1_808	0.972386	-0.241267	-0.0351584
GSE69231_Hop1_Rec8_Red1_431	0.970752	4.51556	2.49015
GSE69231_Hop1_Rec8_Red1_684	0.970406	1.19862	0.528743
GSE69231_Hop1_Rec8_Red1_523b	0.969921	7.47938	4.84934
GSE69231_Hop1_Rec8_Red1_334	0.967396	0.734228	2.3145
GSE69231_Hop1_Rec8_Red1_716	0.96705	1.23358	-0.0539901
GSE69231_Hop1_Rec8_Red1_1213	0.966673	-0.443277	0.724277
GSE69231_Hop1_Rec8_Red1_62	0.966396	4.4485	1.60103
GSE69231_Hop1_Rec8_Red1_249	0.965277	2.56919	2.93871
GSE69231_Hop1_Rec8_Red1_749	0.959931	3.72326	4.18987
GSE69231_Hop1_Rec8_Red1_117	0.954386	-0.00654455	-1.05697
GSE69231_Hop1_Rec8_Red1_506	0.952851	4.46038	2.84599
GSE69231_Hop1_Rec8_Red1_228	0.950663	8.97738	2.17724
GSE69231_Hop1_Rec8_Red1_512	0.948673	0.452	-1.23457
GSE69231_Hop1_Rec8_Red1_1333	0.94602	1.00486	1.79661
GSE69231_Hop1_Rec8_Red1_533	0.945832	2.68062	3.15863
GSE69231_Hop1_Rec8_Red1_988b	0.942594	15.596	6.2341
GSE69231_Hop1_Rec8_Red1_33	0.942554	9.56884	6.87051
GSE69231_Hop1_Rec8_Red1_680	0.941277	3.02566	0.421178
GSE69231_Hop1_Rec8_Red1_43	0.940475	0.119356	0.239772
GSE69231_Hop1_Rec8_Red1_48	0.936564	0.323693	-1.11376
GSE69231_Hop1_Rec8_Red1_1020	0.935535	6.67466	5.55638
GSE69231_Hop1_Rec8_Red1_225	0.935426	2.14896	1.55568
GSE69231_Hop1_Rec8_Red1_1003	0.934733	-0.0545545	0.462337
GSE69231_Hop1_Rec8_Red1_339	0.928277	0.688168	0.286267
GSE69231_Hop1_Rec8_Red1_985	0.92705	3.63238	3.07145
GSE69231_Hop1_Rec8_Red1_140	0.926089	-0.468911	0.539762
GSE69231_Hop1_Rec8_Red1_91	0.925545	1.54049	3.49409
GSE69231_Hop1_Rec8_Red1_699	0.921317	5.26065	0.743287
GSE69231_Hop1_Rec8_Red1_333	0.920802	-0.373386	1.50457
GSE69231_Hop1_Rec8_Red1_955b	0.919337	14.8752	5.27013
GSE69231_Hop1_Rec8_Red1_627	0.918139	1.65259	3.78426
GSE69231_Hop1_Rec8_Red1_84a	0.914941	8.44437	7.24693
GSE69231_Hop1_Rec8_Red1_1090	0.911822	7.22811	4.88289
GSE69231_Hop1_Rec8_Red1_1283	0.91002	5.66846	4.60732
GSE69231_Hop1_Rec8_Red1_518	0.905406	8.66687	4.47759
GSE69231_Hop1_Rec8_Red1_913	0.903931	1.93345	1.4395
GSE69231_Hop1_Rec8_Red1_757	0.903257	0.0969505	1.35197
GSE69231_Hop1_Rec8_Red1_995	0.903139	7.5627	4.21658
GSE69231_Hop1_Rec8_Red1_860	0.900406	0.270059	0.468218
GSE69231_Hop1_Rec8_Red1_939	0.898168	8.89775	3.97003
GSE69231_Hop1_Rec8_Red1_772	0.898059	4.52379	1.46028
GSE69231_Hop1_Rec8_Red1_1195	0.893881	0.784653	1.43617
GSE69231_Hop1_Rec8_Red1_259	0.893802	0.973713	-0.58305
GSE69231_Hop1_Rec8_Red1_628	0.890733	3.87821	4.9237
GSE69231_Hop1_Rec8_Red1_177	0.890673	1.86877	3.61904
GSE69231_Hop1_Rec8_Red1_1118	0.890564	8.86014	3.96294
GSE69231_Hop1_Rec8_Red1_1130	0.889238	10.8778	1.3294
GSE69231_Hop1_Rec8_Red1_709	0.888149	1.48258	2.30788
GSE69231_Hop1_Rec8_Red1_686	0.883644	-0.24995	-0.595832
GSE69231_Hop1_Rec8_Red1_879	0.881752	0.181911	1.1801
GSE69231_Hop1_Rec8_Red1_125	0.88095	-0.0019901	5.77933
GSE69231_Hop1_Rec8_Red1_199	0.880069	-0.0622079	2.24872
GSE69231_Hop1_Rec8_Red1_618	0.877812	5.59259	5.32705
GSE69231_Hop1_Rec8_Red1_66	0.876802	0.402149	2.21488
GSE69231_Hop1_Rec8_Red1_965	0.876782	7.43493	3.98719
GSE69231_Hop1_Rec8_Red1_1152	0.876287	6.44028	3.61165
GSE69231_Hop1_Rec8_Red1_367	0.874347	-0.429376	1.82557
GSE69231_Hop1_Rec8_Red1_542	0.870614	10.9959	5.89465
GSE69231_Hop1_Rec8_Red1_1070	0.870525	5.07609	2.69135
GSE69231_Hop1_Rec8_Red1_771	0.867109	4.94441	3.01905
GSE69231_Hop1_Rec8_Red1_1315	0.866465	0.989901	0.946406
GSE69231_Hop1_Rec8_Red1_970	0.86597	8.97202	2.99554
GSE69231_Hop1_Rec8_Red1_881	0.861129	-0.0469208	1.32905
GSE69231_Hop1_Rec8_Red1_1033	0.860743	1.92022	2.31623
GSE69231_Hop1_Rec8_Red1_1120	0.853307	2.00163	0.669921
GSE69231_Hop1_Rec8_Red1_175	0.852287	3.84046	5.51678
GSE69231_Hop1_Rec8_Red1_1091	0.851446	-0.0109802	0.130653
GSE69231_Hop1_Rec8_Red1_936	0.848594	2.46067	1.38428
GSE69231_Hop1_Rec8_Red1_912	0.848446	6.51059	3.01084
GSE69231_Hop1_Rec8_Red1_49	0.848089	9.94084	4.22221
GSE69231_Hop1_Rec8_Red1_585	0.847485	0.136554	-0.10102
GSE69231_Hop1_Rec8_Red1_1094	0.843594	-0.711455	0.571881
GSE69231_Hop1_Rec8_Red1_514a	0.84301	1.61575	0.98203
GSE69231_Hop1_Rec8_Red1_960	0.840297	1.16777	2.89985
GSE69231_Hop1_Rec8_Red1_578b	0.838842	0.225337	4.6071
GSE69231_Hop1_Rec8_Red1_665	0.835574	3.82618	0.938752
GSE69231_Hop1_Rec8_Red1_1306	0.83497	0.855604	1.81791
GSE69231_Hop1_Rec8_Red1_564	0.833743	5.80288	7.34536
GSE69231_Hop1_Rec8_Red1_657a	0.833455	8.21292	3.32462
GSE69231_Hop1_Rec8_Red1_407	0.833356	0.314772	1.50202
GSE69231_Hop1_Rec8_Red1_208a	0.832079	3.26	2.73461
GSE69231_Hop1_Rec8_Red1_918	0.829663	0.607079	-0.755436
GSE69231_Hop1_Rec8_Red1_746	0.825337	6.09996	2.05932
GSE69231_Hop1_Rec8_Red1_97	0.825089	6.21279	1.76717
GSE69231_Hop1_Rec8_Red1_1075	0.823287	0.102248	-0.196762
GSE69231_Hop1_Rec8_Red1_299	0.819901	2.33255	2.4116
GSE69231_Hop1_Rec8_Red1_753	0.819703	48.4509	9.81317
GSE69231_Hop1_Rec8_Red1_1222	0.816525	-0.363228	3.20371
GSE69231_Hop1_Rec8_Red1_549	0.815733	5.35636	1.55257
GSE69231_Hop1_Rec8_Red1_871	0.810455	12.1652	7.00789
GSE69231_Hop1_Rec8_Red1_1138	0.810446	-0.145604	-1.48349
GSE69231_Hop1_Rec8_Red1_1	0.810277	-0.480713	-1.62902
GSE69231_Hop1_Rec8_Red1_814b	0.809554	6.7571	4.46088
GSE69231_Hop1_Rec8_Red1_514b	0.809545	1.64188	1.17195
GSE69231_Hop1_Rec8_Red1_703	0.808861	23.1772	3.05016
GSE69231_Hop1_Rec8_Red1_1245	0.805723	4.26869	3.60849
GSE69231_Hop1_Rec8_Red1_458	0.804465	-0.196069	1.03075
GSE69231_Hop1_Rec8_Red1_1135	0.803812	-0.146426	-0.562941
GSE69231_Hop1_Rec8_Red1_296	0.803416	1.06222	1.44241
GSE69231_Hop1_Rec8_Red1_315	0.802109	-0.275574	0.54202
GSE69231_Hop1_Rec8_Red1_184	0.797752	6.65161	4.17383
GSE69231_Hop1_Rec8_Red1_352	0.796713	38.4035	5.0394
GSE69231_Hop1_Rec8_Red1_898	0.795564	1.24124	1.41548
GSE69231_Hop1_Rec8_Red1_513	0.794515	-0.0322475	0.0514455
GSE69231_Hop1_Rec8_Red1_543	0.793198	3.57982	1.08097
GSE69231_Hop1_Rec8_Red1_992	0.792772	12.335	2.79483
GSE69231_Hop1_Rec8_Red1_906	0.792653	0.259822	0.775931
GSE69231_Hop1_Rec8_Red1_774	0.789634	0.458426	1.29814
GSE69231_Hop1_Rec8_Red1_806	0.788455	-0.0930495	-0.774653
GSE69231_Hop1_Rec8_Red1_1255	0.783683	1.15389	3.54629
GSE69231_Hop1_Rec8_Red1_105	0.781881	16.5482	11.5256
GSE69231_Hop1_Rec8_Red1_1203	0.779297	0.109663	1.9835
GSE69231_Hop1_Rec8_Red1_1018	0.778366	1.94501	1.70005
GSE69231_Hop1_Rec8_Red1_472a	0.777743	9.35232	4.5991
GSE69231_Hop1_Rec8_Red1_724a	0.767832	1.6535	-0.228693
GSE69231_Hop1_Rec8_Red1_338	0.767495	0.982317	2.72338
GSE69231_Hop1_Rec8_Red1_63a	0.766584	15.4159	4.66317
GSE69231_Hop1_Rec8_Red1_89	0.759802	1.25841	2.76975
GSE69231_Hop1_Rec8_Red1_551	0.754446	7.75548	3.41181
GSE69231_Hop1_Rec8_Red1_71	0.752515	1.5775	0.324762
GSE69231_Hop1_Rec8_Red1_1229	0.747743	0.598851	1.36213
GSE69231_Hop1_Rec8_Red1_116	0.747525	-0.130446	-4.1397
GSE69231_Hop1_Rec8_Red1_632	0.74697	61.2624	10.4583
GSE69231_Hop1_Rec8_Red1_654	0.744683	0.0164257	0.733485
GSE69231_Hop1_Rec8_Red1_243	0.743158	6.14946	2.06639
GSE69231_Hop1_Rec8_Red1_691	0.739356	0.819743	0.184188
GSE69231_Hop1_Rec8_Red1_1106	0.739188	0.0544752	1.8465
GSE69231_Hop1_Rec8_Red1_1174	0.738653	15.4146	4.62341
GSE69231_Hop1_Rec8_Red1_85	0.733168	3.34857	3.41633
GSE69231_Hop1_Rec8_Red1_611	0.729832	0.305634	1.8182
GSE69231_Hop1_Rec8_Red1_114	0.729545	-0.139802	2.38737
GSE69231_Hop1_Rec8_Red1_1032a	0.727079	8.03954	6.22167
GSE69231_Hop1_Rec8_Red1_582	0.725624	1.43919	1.00398
GSE69231_Hop1_Rec8_Red1_1024	0.723723	14.9276	5.23901
GSE69231_Hop1_Rec8_Red1_764	0.72096	-0.320545	0.0640495
GSE69231_Hop1_Rec8_Red1_576a	0.718188	1.18876	1.33525
GSE69231_Hop1_Rec8_Red1_1077	0.716317	2.07729	0.104921
GSE69231_Hop1_Rec8_Red1_1069	0.715941	11.5625	2.41552
GSE69231_Hop1_Rec8_Red1_855	0.715851	1.47205	0.306446
GSE69231_Hop1_Rec8_Red1_1318	0.715455	2.88026	-0.0431584
GSE69231_Hop1_Rec8_Red1_999	0.711723	-0.124812	0.864594
GSE69231_Hop1_Rec8_Red1_697	0.710871	1.25467	-0.207624
GSE69231_Hop1_Rec8_Red1_650	0.709228	-0.166574	1.91322
GSE69231_Hop1_Rec8_Red1_1202	0.708584	1.16296	1.21024
GSE69231_Hop1_Rec8_Red1_824	0.707574	2.39343	3.53326
GSE69231_Hop1_Rec8_Red1_364	0.703396	0.466941	4.73202
GSE69231_Hop1_Rec8_Red1_1040	0.701782	0.789614	1.02658
GSE69231_Hop1_Rec8_Red1_1253	0.699505	1.73256	3.56444
GSE69231_Hop1_Rec8_Red1_106	0.699257	9.99577	4.17339
GSE69231_Hop1_Rec8_Red1_616	0.698347	0.120475	2.32784
GSE69231_Hop1_Rec8_Red1_1227	0.697881	-0.680881	1.40737
GSE69231_Hop1_Rec8_Red1_142	0.696812	0.0050198	-0.102218
GSE69231_Hop1_Rec8_Red1_1298	0.696693	3.80993	1.48378
GSE69231_Hop1_Rec8_Red1_751	0.69201	2.33038	2.60319
GSE69231_Hop1_Rec8_Red1_733b	0.691109	6.16973	3.18904
GSE69231_Hop1_Rec8_Red1_983	0.691109	3.36815	2.31188
GSE69231_Hop1_Rec8_Red1_844	0.686822	0.503178	1.18996
GSE69231_Hop1_Rec8_Red1_553	0.684901	8.21459	3.69376
GSE69231_Hop1_Rec8_Red1_1265	0.684733	11.7185	5.75809
GSE69231_Hop1_Rec8_Red1_1316	0.684416	5.11169	0.910683
GSE69231_Hop1_Rec8_Red1_785	0.682861	2.78496	0.0516634
GSE69231_Hop1_Rec8_Red1_1147	0.682584	5.15806	2.63612
GSE69231_Hop1_Rec8_Red1_1307	0.681475	2.66396	1.0352
GSE69231_Hop1_Rec8_Red1_28	0.681366	0.845109	-0.345792
GSE69231_Hop1_Rec8_Red1_1095	0.68004	3.34284	2.82806
GSE69231_Hop1_Rec8_Red1_418	0.67496	15.1223	5.86611
GSE69231_Hop1_Rec8_Red1_1232	0.671703	1.40045	1.24127
GSE69231_Hop1_Rec8_Red1_550	0.671	3.89509	3.21664
GSE69231_Hop1_Rec8_Red1_454	0.670663	-0.237386	-1.19303
GSE69231_Hop1_Rec8_Red1_153	0.668545	1.0108	0.258079
GSE69231_Hop1_Rec8_Red1_58	0.664861	6.89837	2.41998
GSE69231_Hop1_Rec8_Red1_192	0.663881	3.72911	3.36066
GSE69231_Hop1_Rec8_Red1_819	0.661931	3.06592	3.71751
GSE69231_Hop1_Rec8_Red1_127	0.661911	-0.157317	0.535218
GSE69231_Hop1_Rec8_Red1_987	0.661287	16.5667	4.49944
GSE69231_Hop1_Rec8_Red1_1218	0.659564	0.699089	1.46335
GSE69231_Hop1_Rec8_Red1_1335a	0.659376	1.34216	3.37748
GSE69231_Hop1_Rec8_Red1_833	0.659248	-0.0447129	1.69051
GSE69231_Hop1_Rec8_Red1_1128	0.659178	0.460119	-2.17285
GSE69231_Hop1_Rec8_Red1_856	0.657861	2.51649	2.30527
GSE69231_Hop1_Rec8_Red1_143	0.655287	-0.677436	-0.216347
GSE69231_Hop1_Rec8_Red1_428	0.654881	0	0.21501
GSE69231_Hop1_Rec8_Red1_195	0.653	-0.00357426	-1.21235
GSE69231_Hop1_Rec8_Red1_959	0.652554	3.95538	4.27338
GSE69231_Hop1_Rec8_Red1_738	0.652149	6.07076	4.46265
GSE69231_Hop1_Rec8_Red1_895b	0.651772	8.30996	3.51412
GSE69231_Hop1_Rec8_Red1_621	0.650297	7.30839	5.14836
GSE69231_Hop1_Rec8_Red1_270	0.647347	2.00482	3.15552
GSE69231_Hop1_Rec8_Red1_923	0.646713	-0.00111881	-0.751396
GSE69231_Hop1_Rec8_Red1_1223	0.646683	-0.24999	0.134347
GSE69231_Hop1_Rec8_Red1_319	0.644683	-0.264158	-1.36302
GSE69231_Hop1_Rec8_Red1_83	0.64399	1.4286	0.694832
GSE69231_Hop1_Rec8_Red1_1165	0.639238	4.367	4.67274
GSE69231_Hop1_Rec8_Red1_1301	0.637099	28.3914	4.76502
GSE69231_Hop1_Rec8_Red1_112	0.636624	-0.578228	1.57202
GSE69231_Hop1_Rec8_Red1_741	0.636307	0.472089	-0.170495
GSE69231_Hop1_Rec8_Red1_914	0.635634	1.12931	2.39956
GSE69231_Hop1_Rec8_Red1_903	0.634802	19.899	6.46598
GSE69231_Hop1_Rec8_Red1_559	0.633178	2.74061	0.558455
GSE69231_Hop1_Rec8_Red1_893	0.632406	0.115505	-1.67707
GSE69231_Hop1_Rec8_Red1_646	0.630416	-0.00171287	-0.965743
GSE69231_Hop1_Rec8_Red1_639	0.628426	-0.297693	0.160475
GSE69231_Hop1_Rec8_Red1_1275	0.627465	2.27823	1.83581
GSE69231_Hop1_Rec8_Red1_161	0.625485	3.05622	3.13838
GSE69231_Hop1_Rec8_Red1_852	0.624871	4.81806	4.15124
GSE69231_Hop1_Rec8_Red1_1087	0.624515	5.32818	1.60659
GSE69231_Hop1_Rec8_Red1_905	0.623614	8.35987	4.77777
GSE69231_Hop1_Rec8_Red1_390	0.62297	12.7597	3.31702
GSE69231_Hop1_Rec8_Red1_40	0.615683	-0.651119	1.21075
GSE69231_Hop1_Rec8_Red1_938	0.615564	91.5252	14.0279
GSE69231_Hop1_Rec8_Red1_248	0.613871	5.24803	1.81127
GSE69231_Hop1_Rec8_Red1_131	0.613495	5.12679	0.475089
GSE69231_Hop1_Rec8_Red1_814a	0.611792	8.81954	2.67225
GSE69231_Hop1_Rec8_Red1_245	0.611644	-0.195901	1.68145
GSE69231_Hop1_Rec8_Red1_574	0.611564	-0.345891	0.842713
GSE69231_Hop1_Rec8_Red1_1292	0.60899	4.27669	5.51667
GSE69231_Hop1_Rec8_Red1_266	0.608347	6.72068	3.21292
GSE69231_Hop1_Rec8_Red1_276	0.604604	0.67801	3.10171
GSE69231_Hop1_Rec8_Red1_1204	0.604198	1.14698	1.7048
GSE69231_Hop1_Rec8_Red1_472b	0.6	8.76441	4.10319
GSE69231_Hop1_Rec8_Red1_330	0.598871	0.426188	1.63097
GSE69231_Hop1_Rec8_Red1_168	0.593604	9.42944	12.4288
GSE69231_Hop1_Rec8_Red1_370	0.59104	0.172158	-1.25801
GSE69231_Hop1_Rec8_Red1_208b	0.590574	9.12656	3.63387
GSE69231_Hop1_Rec8_Red1_850	0.590426	1.7454	2.11662
GSE69231_Hop1_Rec8_Red1_1193	0.588723	4.48211	2.72866
GSE69231_Hop1_Rec8_Red1_464	0.588347	4.97454	2.41014
GSE69231_Hop1_Rec8_Red1_786	0.588059	1.02816	5.65693
GSE69231_Hop1_Rec8_Red1_717	0.58696	-0.0130792	0.894901
GSE69231_Hop1_Rec8_Red1_792	0.586376	-0.14196	1.01987
GSE69231_Hop1_Rec8_Red1_51	0.584792	-0.525485	-0.491485
GSE69231_Hop1_Rec8_Red1_1099	0.584614	0.0305248	0.617455
GSE69231_Hop1_Rec8_Red1_285	0.584426	1.5392	0.819079
GSE69231_Hop1_Rec8_Red1_955a	0.580921	4.6816	2.77373
GSE69231_Hop1_Rec8_Red1_262	0.580307	67.7305	9.74882
GSE69231_Hop1_Rec8_Red1_745	0.580257	6.19099	4.08069
GSE69231_Hop1_Rec8_Red1_1041	0.577406	8.38612	5.78199
GSE69231_Hop1_Rec8_Red1_829	0.57498	-0.0590693	-0.914198
GSE69231_Hop1_Rec8_Red1_1132	0.573861	-0.123307	-0.128277
GSE69231_Hop1_Rec8_Red1_1044	0.57201	1.61753	1.81259
GSE69231_Hop1_Rec8_Red1_1332	0.571733	0.239446	4.05819
GSE69231_Hop1_Rec8_Red1_1291	0.571406	0.813089	1.18339
GSE69231_Hop1_Rec8_Red1_834	0.568901	0	1.24212
GSE69231_Hop1_Rec8_Red1_74	0.566386	3.06558	1.82715
GSE69231_Hop1_Rec8_Red1_660	0.56604	3.26536	1.42807
GSE69231_Hop1_Rec8_Red1_789	0.565614	-0.015495	-0.126901
GSE69231_Hop1_Rec8_Red1_403	0.565495	7.19001	3.3477
GSE69231_Hop1_Rec8_Red1_848	0.565356	1.52628	6.74872
GSE69231_Hop1_Rec8_Red1_891	0.565277	-0.0533069	1.30799
GSE69231_Hop1_Rec8_Red1_389	0.560832	1.43785	0.793099
GSE69231_Hop1_Rec8_Red1_617	0.557752	2.60741	5.87294
GSE69231_Hop1_Rec8_Red1_331	0.556614	0.738584	0.84001
GSE69231_Hop1_Rec8_Red1_322	0.554257	1.47873	-4.42764
GSE69231_Hop1_Rec8_Red1_784	0.55099	0.189614	1.21374
GSE69231_Hop1_Rec8_Red1_24	0.547089	0.482188	1.44505
GSE69231_Hop1_Rec8_Red1_298	0.54696	1.26879	1.56347
GSE69231_Hop1_Rec8_Red1_729	0.544099	-0.306267	2.03104
GSE69231_Hop1_Rec8_Red1_932	0.541188	3.72014	-0.141386
GSE69231_Hop1_Rec8_Red1_859	0.540634	4.53339	1.20098
GSE69231_Hop1_Rec8_Red1_1276	0.539564	14.4068	3.66825
GSE69231_Hop1_Rec8_Red1_623	0.537129	2.4936	3.98607
GSE69231_Hop1_Rec8_Red1_159	0.535554	3.24606	3.23152
GSE69231_Hop1_Rec8_Red1_598	0.529079	10.7152	2.4001
GSE69231_Hop1_Rec8_Red1_1247a	0.52803	6.20413	3.22207
GSE69231_Hop1_Rec8_Red1_56	0.526386	1.34429	-1.5541
GSE69231_Hop1_Rec8_Red1_869a	0.525594	11.9416	2.66874
GSE69231_Hop1_Rec8_Red1_461	0.525248	-0.241861	0.847307
GSE69231_Hop1_Rec8_Red1_416	0.524752	6.95492	6.27355
GSE69231_Hop1_Rec8_Red1_110	0.52098	1.42784	3.05459
GSE69231_Hop1_Rec8_Red1_677	0.520762	6.32172	2.97787
GSE69231_Hop1_Rec8_Red1_115	0.520158	-0.116287	-0.0754257
GSE69231_Hop1_Rec8_Red1_1149	0.517891	1.62146	1.13535
GSE69231_Hop1_Rec8_Red1_420	0.514881	1.57006	1.66883
GSE69231_Hop1_Rec8_Red1_1037	0.514485	2.15786	-0.273891
GSE69231_Hop1_Rec8_Red1_18	0.512842	4.09206	-1.45399
GSE69231_Hop1_Rec8_Red1_375	0.511901	3.63606	0.680178
GSE69231_Hop1_Rec8_Red1_149	0.511693	-0.124525	0.133188
GSE69231_Hop1_Rec8_Red1_1317	0.510307	2.38068	1.0889
GSE69231_Hop1_Rec8_Red1_577	0.509	0	2.18565
GSE69231_Hop1_Rec8_Red1_714	0.507762	-0.165554	-1.64083
GSE69231_Hop1_Rec8_Red1_883	0.507465	-0.115891	0.856426
GSE69231_Hop1_Rec8_Red1_410	0.506307	6.12981	3.3553
GSE69231_Hop1_Rec8_Red1_734	0.504881	1.83951	1.79359
GSE69231_Hop1_Rec8_Red1_1278	0.504426	1.67239	0.334901
GSE69231_Hop1_Rec8_Red1_762	0.504119	-0.373505	-0.510901
GSE69231_Hop1_Rec8_Red1_1171	0.499188	1.90998	0.634693
GSE69231_Hop1_Rec8_Red1_133	0.498743	9.35528	1.4715
GSE69231_Hop1_Rec8_Red1_790	0.497822	0.00910891	-0.349218
GSE69231_Hop1_Rec8_Red1_601	0.496436	3.35945	2.09627
GSE69231_Hop1_Rec8_Red1_1049	0.495277	-0.239069	-0.099297
GSE69231_Hop1_Rec8_Red1_185	0.495139	37.9741	7.92496
GSE69231_Hop1_Rec8_Red1_79	0.494347	19.2149	5.35636
GSE69231_Hop1_Rec8_Red1_294	0.49105	8.31578	3.312
GSE69231_Hop1_Rec8_Red1_275	0.489238	1.36777	2.83441
GSE69231_Hop1_Rec8_Red1_828	0.487683	0.205574	2.14141
GSE69231_Hop1_Rec8_Red1_143b	0.485069	-0.494337	-0.545782
GSE69231_Hop1_Rec8_Red1_608	0.484327	5.7245	0.232683
GSE69231_Hop1_Rec8_Red1_157	0.484248	0.0951188	1.6839
GSE69231_Hop1_Rec8_Red1_505	0.483208	3.40836	1.30507
GSE69231_Hop1_Rec8_Red1_493	0.482733	2.23122	-0.0945842
GSE69231_Hop1_Rec8_Red1_455	0.482525	3.27507	1.19081
GSE69231_Hop1_Rec8_Red1_1102	0.48095	-0.0214653	0.89496
GSE69231_Hop1_Rec8_Red1_769	0.480079	1.99585	0.764495
GSE69231_Hop1_Rec8_Red1_877	0.477475	-0.702475	-0.675455
GSE69231_Hop1_Rec8_Red1_363	0.474149	-0.0277129	-1.02678
GSE69231_Hop1_Rec8_Red1_1060	0.469851	0.963604	1.6195
GSE69231_Hop1_Rec8_Red1_1282	0.468545	6.81218	2.4703
GSE69231_Hop1_Rec8_Red1_457	0.467406	-0.417376	-0.394802
GSE69231_Hop1_Rec8_Red1_360	0.464178	0	2.88242
GSE69231_Hop1_Rec8_Red1_1270	0.464	4.95145	2.55329
GSE69231_Hop1_Rec8_Red1_265	0.463	8.91271	4.1515
GSE69231_Hop1_Rec8_Red1_805	0.462614	-0.117069	-2.34537
GSE69231_Hop1_Rec8_Red1_796	0.460941	-0.0853762	-1.47473
GSE69231_Hop1_Rec8_Red1_447	0.456089	26.2249	1.37671
GSE69231_Hop1_Rec8_Red1_1257	0.455792	0.987495	1.69592
GSE69231_Hop1_Rec8_Red1_509	0.455178	5.53995	1.34554
GSE69231_Hop1_Rec8_Red1_747	0.455149	7.53345	2.58568
GSE69231_Hop1_Rec8_Red1_374	0.454376	0.302475	-0.467149
GSE69231_Hop1_Rec8_Red1_1176	0.452436	3.41845	1.45959
GSE69231_Hop1_Rec8_Red1_1114	0.448832	4.94414	-0.0133564
GSE69231_Hop1_Rec8_Red1_761	0.44798	-0.28005	-0.324248
GSE69231_Hop1_Rec8_Red1_593	0.447802	1.99601	0.148297
GSE69231_Hop1_Rec8_Red1_554	0.447	23.214	2.54325
GSE69231_Hop1_Rec8_Red1_529	0.443584	0.321069	1.16288
GSE69231_Hop1_Rec8_Red1_864	0.441584	3.36856	1.00997
GSE69231_Hop1_Rec8_Red1_733a	0.441149	1.87677	0.797178
GSE69231_Hop1_Rec8_Red1_502	0.440644	3.15234	0.965277
GSE69231_Hop1_Rec8_Red1_737	0.440109	15.8599	6.8079
GSE69231_Hop1_Rec8_Red1_170	0.43797	4.10372	2.68941
GSE69231_Hop1_Rec8_Red1_1167	0.434317	1.89562	2.80394
GSE69231_Hop1_Rec8_Red1_52	0.432446	2.62985	0.734495
GSE69231_Hop1_Rec8_Red1_706	0.431129	1.86581	0.604832
GSE69231_Hop1_Rec8_Red1_563	0.429911	1.4771	2.74253
GSE69231_Hop1_Rec8_Red1_807	0.428871	-0.320505	-0.272089
GSE69231_Hop1_Rec8_Red1_1184	0.425446	-0.112545	-0.434465
GSE69231_Hop1_Rec8_Red1_609	0.418505	-0.68296	1.47633
GSE69231_Hop1_Rec8_Red1_1208	0.418426	1.85995	2.45143
GSE69231_Hop1_Rec8_Red1_186a	0.417693	7.27545	5.07087
GSE69231_Hop1_Rec8_Red1_578a	0.415059	0.181941	3.40636
GSE69231_Hop1_Rec8_Red1_1036	0.413881	2.79161	0.356941
GSE69231_Hop1_Rec8_Red1_625	0.413208	2.09641	4.82308
GSE69231_Hop1_Rec8_Red1_1178	0.412891	1.71773	0.352277
GSE69231_Hop1_Rec8_Red1_246	0.412149	2.59048	2.30026
GSE69231_Hop1_Rec8_Red1_1241	0.411337	2.64634	3.63307
GSE69231_Hop1_Rec8_Red1_152	0.40903	3.74208	2.47309
GSE69231_Hop1_Rec8_Red1_191	0.408713	2.56556	1.50853
GSE69231_Hop1_Rec8_Red1_682	0.408634	27.5721	2.9832
GSE69231_Hop1_Rec8_Red1_422	0.408525	0.625921	-0.479525
GSE69231_Hop1_Rec8_Red1_196	0.406525	1.27014	0.72805
GSE69231_Hop1_Rec8_Red1_600	0.405317	1.60542	2.879
GSE69231_Hop1_Rec8_Red1_395	0.405059	0.972574	1.09644
GSE69231_Hop1_Rec8_Red1_640	0.40395	-0.116465	0.660614
GSE69231_Hop1_Rec8_Red1_579	0.399079	0	-0.443198
GSE69231_Hop1_Rec8_Red1_1239	0.39805	2.33904	1.8315
GSE69231_Hop1_Rec8_Red1_470	0.39698	1.25398	0.809901
GSE69231_Hop1_Rec8_Red1_111	0.396505	0.985782	3.26929
GSE69231_Hop1_Rec8_Red1_1320	0.396376	-1.16072	4.1876
GSE69231_Hop1_Rec8_Red1_301	0.395099	8.41566	3.54874
GSE69231_Hop1_Rec8_Red1_324	0.389406	0.332089	1.42958
GSE69231_Hop1_Rec8_Red1_590	0.389267	11.8303	1.8254
GSE69231_Hop1_Rec8_Red1_524	0.389248	8.63991	2.82376
GSE69231_Hop1_Rec8_Red1_810	0.388574	0.679376	1.52621
GSE69231_Hop1_Rec8_Red1_846	0.386218	-0.0871584	0.67405
GSE69231_Hop1_Rec8_Red1_779	0.38603	1.14126	-0.157
GSE69231_Hop1_Rec8_Red1_1258	0.385426	0.261554	1.9528
GSE69231_Hop1_Rec8_Red1_763	0.383921	-0.209446	2.72687
GSE69231_Hop1_Rec8_Red1_1055	0.381564	3.97754	3.24974
GSE69231_Hop1_Rec8_Red1_940	0.379673	1.0618	0.491178
GSE69231_Hop1_Rec8_Red1_187	0.378564	1.50959	0.909366
GSE69231_Hop1_Rec8_Red1_1029	0.377436	2.05804	2.50781
GSE69231_Hop1_Rec8_Red1_415	0.376228	1.49884	1.97459
GSE69231_Hop1_Rec8_Red1_1111	0.375762	-0.60897	2.10371
GSE69231_Hop1_Rec8_Red1_962	0.374416	4.62289	4.0736
GSE69231_Hop1_Rec8_Red1_256	0.373069	3.15442	1.44784
GSE69231_Hop1_Rec8_Red1_204	0.371604	-0.0627426	-0.0288614
GSE69231_Hop1_Rec8_Red1_876	0.371515	0.384861	-0.0737822
GSE69231_Hop1_Rec8_Red1_104	0.370455	0.383139	0.144267
GSE69231_Hop1_Rec8_Red1_130	0.370188	-0.172158	0.446842
GSE69231_Hop1_Rec8_Red1_1309	0.369802	0.457832	1.39591
GSE69231_Hop1_Rec8_Red1_1022	0.366693	7.06522	10.1461
GSE69231_Hop1_Rec8_Red1_539	0.363802	2.82554	3.04961
GSE69231_Hop1_Rec8_Red1_886	0.359485	0.752554	3.0374
GSE69231_Hop1_Rec8_Red1_424	0.358891	0.416485	0.303059
GSE69231_Hop1_Rec8_Red1_210	0.358614	0.522891	0.954396
GSE69231_Hop1_Rec8_Red1_825	0.358297	1.34588	2.07974
GSE69231_Hop1_Rec8_Red1_238	0.355426	10.129	2.29356
GSE69231_Hop1_Rec8_Red1_525	0.35101	2.63154	0.910832
GSE69231_Hop1_Rec8_Red1_944	0.350099	1.58274	1.19428
GSE69231_Hop1_Rec8_Red1_557	0.347644	6.70044	3.29484
GSE69231_Hop1_Rec8_Red1_440	0.344931	3.26469	-0.524416
GSE69231_Hop1_Rec8_Red1_942	0.343653	9.74478	3.75419
GSE69231_Hop1_Rec8_Red1_241	0.343416	18.7379	4.09052
GSE69231_Hop1_Rec8_Red1_1250	0.343287	0.380574	1.79184
GSE69231_Hop1_Rec8_Red1_437	0.342634	1.1983	0.467574
GSE69231_Hop1_Rec8_Red1_668a	0.342267	4.36855	2.5686
GSE69231_Hop1_Rec8_Red1_327	0.338614	5.13585	5.41083
GSE69231_Hop1_Rec8_Red1_847	0.337366	-0.170317	2.7404
GSE69231_Hop1_Rec8_Red1_1251	0.337158	13.4185	5.08024
GSE69231_Hop1_Rec8_Red1_782	0.335752	0.353079	-0.656129
GSE69231_Hop1_Rec8_Red1_347	0.333614	1.66557	1.39562
GSE69231_Hop1_Rec8_Red1_587	0.332396	-0.0968812	-0.935485
GSE69231_Hop1_Rec8_Red1_1023	0.33198	0.872287	5.72426
GSE69231_Hop1_Rec8_Red1_128	0.328832	-0.200069	-1.10951
GSE69231_Hop1_Rec8_Red1_1336	0.325921	0.00884158	1.30958
GSE69231_Hop1_Rec8_Red1_572	0.323614	0.560317	2.4119
GSE69231_Hop1_Rec8_Red1_409	0.320762	3.9979	1.32881
GSE69231_Hop1_Rec8_Red1_426	0.319475	-0.0201584	-0.251584
GSE69231_Hop1_Rec8_Red1_209	0.311089	1.03339	1.21543
GSE69231_Hop1_Rec8_Red1_1028	0.311089	2.74629	5.23215
GSE69231_Hop1_Rec8_Red1_990	0.309941	97.9971	16.1714
GSE69231_Hop1_Rec8_Red1_1273	0.306891	5.33035	1.97892
GSE69231_Hop1_Rec8_Red1_251	0.306663	0.54302	1.86986
GSE69231_Hop1_Rec8_Red1_479	0.301574	1.89436	0.0824653
GSE69231_Hop1_Rec8_Red1_143a	0.301218	-0.678624	-0.0431089
GSE69231_Hop1_Rec8_Red1_1067	0.300634	2.56777	0.668594
GSE69231_Hop1_Rec8_Red1_606	0.300347	2.77987	2.2845
GSE69231_Hop1_Rec8_Red1_271	0.299515	10.7688	3.2993
GSE69231_Hop1_Rec8_Red1_558	0.298307	2.9274	1.71695
GSE69231_Hop1_Rec8_Red1_205	0.297505	3.62795	5.20758
GSE69231_Hop1_Rec8_Red1_522	0.293188	-0.227822	-0.922792
GSE69231_Hop1_Rec8_Red1_830	0.292644	-0.108733	-1.22949
GSE69231_Hop1_Rec8_Red1_494	0.291406	4.60311	2.03427
GSE69231_Hop1_Rec8_Red1_1056	0.291168	13.9692	6.26282
GSE69231_Hop1_Rec8_Red1_1328	0.289881	0.615545	0.37704
GSE69231_Hop1_Rec8_Red1_974	0.289396	2.79733	2.89776
GSE69231_Hop1_Rec8_Red1_252	0.288812	16.382	5.95305
GSE69231_Hop1_Rec8_Red1_840	0.286366	-0.115297	-0.125822
GSE69231_Hop1_Rec8_Red1_520	0.286139	2.96382	-1.52674
GSE69231_Hop1_Rec8_Red1_661	0.283832	12.0277	3.31294
GSE69231_Hop1_Rec8_Red1_438	0.283505	3.89887	0.287673
GSE69231_Hop1_Rec8_Red1_173	0.282752	0.366901	1.01437
GSE69231_Hop1_Rec8_Red1_561	0.281782	2.65044	2.25314
GSE69231_Hop1_Rec8_Red1_588a	0.279921	-0.0326535	1.1922
GSE69231_Hop1_Rec8_Red1_937	0.274564	6.53602	2.56796
GSE69231_Hop1_Rec8_Red1_670	0.27297	0.727802	0.271673
GSE69231_Hop1_Rec8_Red1_934	0.272396	1.39027	1.58596
GSE69231_Hop1_Rec8_Red1_651	0.272337	-0.0370891	-0.631782
GSE69231_Hop1_Rec8_Red1_498	0.271693	0.936911	1.19874
GSE69231_Hop1_Rec8_Red1_1225	0.269921	0.405871	1.66757
GSE69231_Hop1_Rec8_Red1_1155	0.269178	10.698	1.62483
GSE69231_Hop1_Rec8_Red1_1042	0.26795	1.22151	-1.77425
GSE69231_Hop1_Rec8_Red1_1110	0.266406	1.14045	0.0526139
GSE69231_Hop1_Rec8_Red1_76b	0.264168	29.9753	4.48606
GSE69231_Hop1_Rec8_Red1_1311	0.263495	5.356	2.83297
GSE69231_Hop1_Rec8_Red1_647	0.258851	0	-0.744782
GSE69231_Hop1_Rec8_Red1_273	0.256525	16.4316	2.31141
GSE69231_Hop1_Rec8_Red1_642	0.254327	0.51002	0.594842
GSE69231_Hop1_Rec8_Red1_637	0.251851	1.58929	1.17326
GSE69231_Hop1_Rec8_Red1_491	0.251822	1.84244	1.82015
GSE69231_Hop1_Rec8_Red1_885	0.251614	0.362634	-0.31701
GSE69231_Hop1_Rec8_Red1_956	0.250792	5.54919	1.24626
GSE69231_Hop1_Rec8_Red1_552b	0.250257	3.31517	2.61758
GSE69231_Hop1_Rec8_Red1_567	0.250129	0.185287	2.56966
GSE69231_Hop1_Rec8_Red1_178	0.249762	1.10222	2.2654
GSE69231_Hop1_Rec8_Red1_88	0.249634	0.108297	1.56005
GSE69231_Hop1_Rec8_Red1_255	0.248703	1.45882	0.93205
GSE69231_Hop1_Rec8_Red1_485	0.248624	3.82058	1.07176
GSE69231_Hop1_Rec8_Red1_1224	0.244861	2.60505	1.61919
GSE69231_Hop1_Rec8_Red1_202	0.238842	-0.208297	1.27409
GSE69231_Hop1_Rec8_Red1_930	0.238307	1.678	0.723248
GSE69231_Hop1_Rec8_Red1_947	0.233584	0.482228	0.678772
GSE69231_Hop1_Rec8_Red1_1074	0.23305	10.3143	1.18359
GSE69231_Hop1_Rec8_Red1_258	0.229752	24.1222	3.00099
GSE69231_Hop1_Rec8_Red1_831	0.22895	-0.0590891	-6.55906
GSE69231_Hop1_Rec8_Red1_910	0.224149	13.5318	1.99354
GSE69231_Hop1_Rec8_Red1_552a	0.219723	1.87384	1.83748
GSE69231_Hop1_Rec8_Red1_1323	0.21903	0.342337	-0.286267
GSE69231_Hop1_Rec8_Red1_536	0.215277	0.909911	0.354891
GSE69231_Hop1_Rec8_Red1_359	0.214792	-0.233792	2.98396
GSE69231_Hop1_Rec8_Red1_272	0.210871	7.43961	4.9262
GSE69231_Hop1_Rec8_Red1_1288	0.208079	0	-0.754772
GSE69231_Hop1_Rec8_Red1_1199	0.204545	2.492	0.806238
GSE69231_Hop1_Rec8_Red1_688	0.202733	-0.324535	-1.11875
GSE69231_Hop1_Rec8_Red1_630	0.200317	0.0872376	4.29308
GSE69231_Hop1_Rec8_Red1_1287b	0.198158	-0.154386	-1.36404
GSE69231_Hop1_Rec8_Red1_92	0.195842	0.427792	-0.650416
GSE69231_Hop1_Rec8_Red1_277	0.192851	-0.460762	1.02052
GSE69231_Hop1_Rec8_Red1_70	0.190881	0.746178	1.01747
GSE69231_Hop1_Rec8_Red1_488	0.188842	-0.120762	-0.378851
GSE69231_Hop1_Rec8_Red1_250	0.185822	-0.034396	0.767406
GSE69231_Hop1_Rec8_Red1_544	0.184436	22.0917	5.32014
GSE69231_Hop1_Rec8_Red1_1039	0.183208	2.39811	1.56027
GSE69231_Hop1_Rec8_Red1_312a	0.179564	0.308604	1.48956
GSE69231_Hop1_Rec8_Red1_180	0.177832	0.668109	1.6529
GSE69231_Hop1_Rec8_Red1_1248	0.177	5.36315	4.57747
GSE69231_Hop1_Rec8_Red1_924	0.176743	-0.0608614	-0.0126337
GSE69231_Hop1_Rec8_Red1_284	0.170851	1.16139	1.26623
GSE69231_Hop1_Rec8_Red1_548	0.170277	6.99074	2.88203
GSE69231_Hop1_Rec8_Red1_303	0.163871	-0.409277	-1.29579
GSE69231_Hop1_Rec8_Red1_293	0.159238	1.29651	1.34379
GSE69231_Hop1_Rec8_Red1_385	0.153208	1.4812	-0.243822
GSE69231_Hop1_Rec8_Red1_221	0.153188	14.4675	1.22099
GSE69231_Hop1_Rec8_Red1_1045	0.150941	0.0886733	0.338594
GSE69231_Hop1_Rec8_Red1_541	0.149723	1.06228	0.183119
GSE69231_Hop1_Rec8_Red1_1108	0.147495	4.73724	1.87222
GSE69231_Hop1_Rec8_Red1_658	0.145822	7.81363	3.47952
GSE69231_Hop1_Rec8_Red1_1101	0.145337	0	-1.52268
GSE69231_Hop1_Rec8_Red1_795	0.145119	-0.755832	5.70804
GSE69231_Hop1_Rec8_Red1_264	0.144921	3.20888	2.4333
GSE69231_Hop1_Rec8_Red1_666	0.142327	2.4802	1.37014
GSE69231_Hop1_Rec8_Red1_1137	0.140376	-0.0418812	-0.776822
GSE69231_Hop1_Rec8_Red1_750	0.140218	0.777475	1.45968
GSE69231_Hop1_Rec8_Red1_815	0.138297	1.34253	1.19827
GSE69231_Hop1_Rec8_Red1_981	0.136109	-0.728129	0.0378119
GSE69231_Hop1_Rec8_Red1_1031	0.135762	-0.322792	1.5301
GSE69231_Hop1_Rec8_Red1_565	0.134198	27.379	8.82148
GSE69231_Hop1_Rec8_Red1_1267	0.133129	3.65469	2.21419
GSE69231_Hop1_Rec8_Red1_1210	0.131832	12.6341	3.22043
GSE69231_Hop1_Rec8_Red1_1228	0.130376	8.67739	4.19454
GSE69231_Hop1_Rec8_Red1_719	0.125267	0.175366	-0.554238
GSE69231_Hop1_Rec8_Red1_566	0.123465	4.92966	5.4905
GSE69231_Hop1_Rec8_Red1_1234	0.123366	2.64776	3.83606
GSE69231_Hop1_Rec8_Red1_306	0.123307	0.120891	1.21515
GSE69231_Hop1_Rec8_Red1_1012	0.123168	3.04858	0.333079
GSE69231_Hop1_Rec8_Red1_1205	0.119535	-0.0261683	2.53546
GSE69231_Hop1_Rec8_Red1_206	0.118495	0.562426	0.930129
GSE69231_Hop1_Rec8_Red1_1048	0.117069	4.61566	1.1168
GSE69231_Hop1_Rec8_Red1_154	0.112545	0.0920099	0.934139
GSE69231_Hop1_Rec8_Red1_752	0.110634	1.97261	1.55965
GSE69231_Hop1_Rec8_Red1_366	0.110366	-0.119139	-0.364762
GSE69231_Hop1_Rec8_Red1_379	0.108574	-0.178792	-0.728871
GSE69231_Hop1_Rec8_Red1_372	0.106248	0.219356	-1.03722
GSE69231_Hop1_Rec8_Red1_212	0.101584	3.23869	0.132406
GSE69231_Hop1_Rec8_Red1_595	0.101535	-1.64213	-0.242277
GSE69231_Hop1_Rec8_Red1_126	0.100911	-0.197752	0.694663
GSE69231_Hop1_Rec8_Red1_207	0.0978416	5.63147	2.0088
GSE69231_Hop1_Rec8_Red1_664	0.096	12.4201	2.24491
GSE69231_Hop1_Rec8_Red1_65	0.0874554	-0.155901	-0.897426
GSE69231_Hop1_Rec8_Red1_78	0.0868317	2.02521	0.565386
GSE69231_Hop1_Rec8_Red1_1025	0.0867624	1.37638	3.91718
GSE69231_Hop1_Rec8_Red1_1194	0.0836832	0.605297	1.86158
GSE69231_Hop1_Rec8_Red1_312b	0.0827327	0.428317	2.21165
GSE69231_Hop1_Rec8_Red1_1103	0.0803564	-0.0403069	-0.0844653
GSE69231_Hop1_Rec8_Red1_1093	0.0785941	1.80933	1.24251
GSE69231_Hop1_Rec8_Red1_863	0.0766931	-0.0931386	-0.223475
GSE69231_Hop1_Rec8_Red1_1139	0.0760396	0.747624	7.1987
GSE69231_Hop1_Rec8_Red1_1001	0.0626832	-0.0758119	-1.62801
GSE69231_Hop1_Rec8_Red1_731	0.0568218	-0.066198	1.32565
GSE69231_Hop1_Rec8_Red1_1061	0.0488218	5.99562	4.07512
GSE69231_Hop1_Rec8_Red1_969	0.0398317	-0.124129	-0.17403
GSE69231_Hop1_Rec8_Red1_622	0.0380198	1.01171	-0.276475
GSE69231_Hop1_Rec8_Red1_607	0.0363267	0.620158	-0.0863168
GSE69231_Hop1_Rec8_Red1_735	0.0357822	-0.484743	2.00085
GSE69231_Hop1_Rec8_Red1_1243	0.0344653	-0.163376	1.7979
GSE69231_Hop1_Rec8_Red1_1314	0.0329208	7.00173	0.862257
GSE69231_Hop1_Rec8_Red1_421	0.0326238	-0.0853366	-0.300366
GSE69231_Hop1_Rec8_Red1_783	0.0288713	0.296812	-0.435188
GSE69231_Hop1_Rec8_Red1_1313	0.0250693	3.37535	1.80778
GSE69231_Hop1_Rec8_Red1_226	0.0237129	2.23849	2.09526
GSE69231_Hop1_Rec8_Red1_311	0.00429703	-0.12102	-1.86413
GSE69231_Hop1_Rec8_Red1_201	-0.00384158	0	-1.35247
GSE69231_Hop1_Rec8_Red1_517	-0.00709901	-0.571931	-0.361663
GSE69231_Hop1_Rec8_Red1_812	-0.0140891	1.04574	0.177634
GSE69231_Hop1_Rec8_Red1_1027	-0.0184158	-0.38995	-0.566436
GSE69231_Hop1_Rec8_Red1_453a	-0.0340297	2.79882	-0.0738218
GSE69231_Hop1_Rec8_Red1_1272	-0.0420891	0.023	-1.69964
GSE69231_Hop1_Rec8_Red1_982	-0.0560297	-0.312921	0.993832
GSE69231_Hop1_Rec8_Red1_86	-0.0594653	-0.0546931	0.824525
GSE69231_Hop1_Rec8_Red1_200	-0.0745545	0.994653	-0.14399
GSE69231_Hop1_Rec8_Red1_1142	-0.0750792	17.0502	17.4359
GSE69231_Hop1_Rec8_Red1_1030	-0.0762475	-0.423594	-0.753752
GSE69231_Hop1_Rec8_Red1_1263	-0.0812772	54.0726	7.87102
GSE69231_Hop1_Rec8_Red1_383	-0.0989703	-0.463317	0.154079
GSE69231_Hop1_Rec8_Red1_836	-0.111347	0	-1.55535
GSE69231_Hop1_Rec8_Red1_862	-0.113446	2.5254	0.498475
GSE69231_Hop1_Rec8_Red1_547	-0.124772	0.756604	-0.57898
GSE69231_Hop1_Rec8_Red1_1101a	-0.126574	0	-2.14673
GSE69231_Hop1_Rec8_Red1_1034	-0.133594	-0.381297	1.09309
GSE69231_Hop1_Rec8_Red1_516	-0.137	0.0113762	-1.57034
GSE69231_Hop1_Rec8_Red1_87	-0.137545	0.0104257	1.27753
GSE69231_Hop1_Rec8_Red1_382	-0.143663	-0.0626139	-1.23228
GSE69231_Hop1_Rec8_Red1_292	-0.146119	0.690465	0.577089
GSE69231_Hop1_Rec8_Red1_535	-0.158634	4.7401	-0.207218
GSE69231_Hop1_Rec8_Red1_896	-0.169832	0.118158	0.82903
GSE69231_Hop1_Rec8_Red1_926	-0.172109	0	-1.10548
GSE69231_Hop1_Rec8_Red1_69	-0.185059	10.1031	3.39645
GSE69231_Hop1_Rec8_Red1_313	-0.186921	-0.0100198	-1.12473
GSE69231_Hop1_Rec8_Red1_1081	-0.192713	-0.552772	1.39873
GSE69231_Hop1_Rec8_Red1_1168	-0.196911	7.79702	6.94312
GSE69231_Hop1_Rec8_Red1_668b	-0.217287	5.50127	3.33338
GSE69231_Hop1_Rec8_Red1_610	-0.220832	0.297277	-0.317079
GSE69231_Hop1_Rec8_Red1_307	-0.236089	-0.199099	0.962604
GSE69231_Hop1_Rec8_Red1_813	-0.236644	6.15042	0.887931
GSE69231_Hop1_Rec8_Red1_1143	-0.244356	5.19538	2.41706
GSE69231_Hop1_Rec8_Red1_414	-0.245535	0.146584	-0.482119
GSE69231_Hop1_Rec8_Red1_1101b	-0.247178	0	-0.177614
GSE69231_Hop1_Rec8_Red1_1123	-0.248723	13.9333	2.67947
GSE69231_Hop1_Rec8_Red1_727	-0.259782	9.82453	0.869
GSE69231_Hop1_Rec8_Red1_198	-0.262772	-0.00120792	-0.655396
GSE69231_Hop1_Rec8_Red1_381	-0.266663	-0.0586634	-0.91001
GSE69231_Hop1_Rec8_Red1_314	-0.269426	-0.253752	0.671515
GSE69231_Hop1_Rec8_Red1_689	-0.271762	-0.208277	-1.89221
GSE69231_Hop1_Rec8_Red1_1109	-0.309762	5.80978	3.74285
GSE69231_Hop1_Rec8_Red1_1162	-0.310832	1.42538	0.578802
GSE69231_Hop1_Rec8_Red1_1080	-0.335248	0.00809901	-0.243079
GSE69231_Hop1_Rec8_Red1_310	-0.345455	0	-1.86735
GSE69231_Hop1_Rec8_Red1_1177	-0.353366	4.628	2.7255
GSE69231_Hop1_Rec8_Red1_341	-0.489257	20.2748	15.5849

## Sheet: 3h
FLAG-Tel1 WT, sae2Δ and FLAG-Tel1 sae2Δ spo11-Y135F ChIP % IP at Axis Sites
	Strain	Hours	Sites	%IP
TC71	FLAG-Tel1 sae2Δ ndt80Δ	0h	CDC39	0.00331219
TC71	FLAG-Tel1 sae2Δ ndt80Δ	6h	CDC39	0.00116568
TC74	FLAG-Tel1 sae2Δ ndt80Δ	0h	CDC39	0.00284077
TC74	FLAG-Tel1 sae2Δ ndt80Δ	6h	CDC39	0.0076705
TC78.1	FLAG-Tel1 sae2Δ ndt80Δ	0h	CDC39
TC78.1	FLAG-Tel1 sae2Δ ndt80Δ	6h	CDC39	0.00221291
TC78.2	FLAG-Tel1 sae2Δ ndt80Δ	0h	CDC39
TC78.2	FLAG-Tel1 sae2Δ ndt80Δ	6h	CDC39	0.0148523
TC81	FLAG-Tel1 sae2Δ ndt80Δ	0h	CDC39	0.00198883
TC81	FLAG-Tel1 sae2Δ ndt80Δ	6h	CDC39	0.00089761
TC71	FLAG-Tel1 sae2Δ ndt80Δ	0h	DRS2	0.00369251
TC71	FLAG-Tel1 sae2Δ ndt80Δ	6h	DRS2	0.00121026
TC74	FLAG-Tel1 sae2Δ ndt80Δ	0h	DRS2	0.0026432
TC74	FLAG-Tel1 sae2Δ ndt80Δ	6h	DRS2	0.00530741
TC78.1	FLAG-Tel1 sae2Δ ndt80Δ	0h	DRS2
TC78.1	FLAG-Tel1 sae2Δ ndt80Δ	6h	DRS2	0.00237348
TC78.2	FLAG-Tel1 sae2Δ ndt80Δ	0h	DRS2
TC78.2	FLAG-Tel1 sae2Δ ndt80Δ	6h	DRS2	0.0121728
TC81	FLAG-Tel1 sae2Δ ndt80Δ	0h	DRS2	0.00211428
TC81	FLAG-Tel1 sae2Δ ndt80Δ	6h	DRS2	0.000952055
TC71	FLAG-Tel1 sae2Δ ndt80Δ	0h	GRR1	0.00381513
TC71	FLAG-Tel1 sae2Δ ndt80Δ	6h	GRR1	0.0095673
TC74	FLAG-Tel1 sae2Δ ndt80Δ	0h	GRR1	0.00180014
TC74	FLAG-Tel1 sae2Δ ndt80Δ	6h	GRR1	0.0120433
TC78.1	FLAG-Tel1 sae2Δ ndt80Δ	0h	GRR1
TC78.1	FLAG-Tel1 sae2Δ ndt80Δ	6h	GRR1	0.00617182
TC78.2	FLAG-Tel1 sae2Δ ndt80Δ	0h	GRR1
TC78.2	FLAG-Tel1 sae2Δ ndt80Δ	6h	GRR1	0.0147841
TC81	FLAG-Tel1 sae2Δ ndt80Δ	0h	GRR1	0.00236891
TC81	FLAG-Tel1 sae2Δ ndt80Δ	6h	GRR1	0.00572408
TC71	FLAG-Tel1 sae2Δ ndt80Δ	0h	YBP1	0.00298416
TC71	FLAG-Tel1 sae2Δ ndt80Δ	6h	YBP1	0.0124445
TC74	FLAG-Tel1 sae2Δ ndt80Δ	0h	YBP1	0.00130443
TC74	FLAG-Tel1 sae2Δ ndt80Δ	6h	YBP1	0.0172836
TC78.1	FLAG-Tel1 sae2Δ ndt80Δ	0h	YBP1
TC78.1	FLAG-Tel1 sae2Δ ndt80Δ	6h	YBP1	0.0111443
TC78.2	FLAG-Tel1 sae2Δ ndt80Δ	0h	YBP1
TC78.2	FLAG-Tel1 sae2Δ ndt80Δ	6h	YBP1	0.0264127
TC81	FLAG-Tel1 sae2Δ ndt80Δ	0h	YBP1	0.00186295
TC81	FLAG-Tel1 sae2Δ ndt80Δ	6h	YBP1	0.00962019
TC71	FLAG-Tel1 sae2Δ ndt80Δ	0h	YCR13C	0.00498341
TC71	FLAG-Tel1 sae2Δ ndt80Δ	6h	YCR13C	0.0010947
TC74	FLAG-Tel1 sae2Δ ndt80Δ	0h	YCR13C	0.00448946
TC74	FLAG-Tel1 sae2Δ ndt80Δ	6h	YCR13C	0.00634741
TC78.1	FLAG-Tel1 sae2Δ ndt80Δ	0h	YCR13C
TC78.1	FLAG-Tel1 sae2Δ ndt80Δ	6h	YCR13C	0.00746239
TC78.2	FLAG-Tel1 sae2Δ ndt80Δ	0h	YCR13C
TC78.2	FLAG-Tel1 sae2Δ ndt80Δ	6h	YCR13C	0.0115509
TC81	FLAG-Tel1 sae2Δ ndt80Δ	0h	YCR13C	0.00451576
TC81	FLAG-Tel1 sae2Δ ndt80Δ	6h	YCR13C	0.00095618
TC71	FLAG-Tel1 sae2Δ ndt80Δ spo11-Y135F	0h	CDC39	0.011472
TC71	FLAG-Tel1 sae2Δ ndt80Δ spo11-Y135F	6h	CDC39	0.00455501
TC74	FLAG-Tel1 sae2Δ ndt80Δ spo11-Y135F	0h	CDC39	0.0025184
TC74	FLAG-Tel1 sae2Δ ndt80Δ spo11-Y135F	6h	CDC39	0.00213495
TC78.1	FLAG-Tel1 sae2Δ ndt80Δ spo11-Y135F	0h	CDC39
TC78.1	FLAG-Tel1 sae2Δ ndt80Δ spo11-Y135F	6h	CDC39	0.00353126
TC78.2	FLAG-Tel1 sae2Δ ndt80Δ spo11-Y135F	0h	CDC39
TC78.2	FLAG-Tel1 sae2Δ ndt80Δ spo11-Y135F	6h	CDC39	0.00185555
TC81	FLAG-Tel1 sae2Δ ndt80Δ spo11-Y135F	0h	CDC39	0.00205167
TC81	FLAG-Tel1 sae2Δ ndt80Δ spo11-Y135F	6h	CDC39	0.00241106
TC71	FLAG-Tel1 sae2Δ ndt80Δ spo11-Y135F	0h	DRS2	0.00709988
TC71	FLAG-Tel1 sae2Δ ndt80Δ spo11-Y135F	6h	DRS2	0.00085661
TC74	FLAG-Tel1 sae2Δ ndt80Δ spo11-Y135F	0h	DRS2	0.00233858
TC74	FLAG-Tel1 sae2Δ ndt80Δ spo11-Y135F	6h	DRS2	0.00211706
TC78.1	FLAG-Tel1 sae2Δ ndt80Δ spo11-Y135F	0h	DRS2
TC78.1	FLAG-Tel1 sae2Δ ndt80Δ spo11-Y135F	6h	DRS2	0.00205534
TC78.2	FLAG-Tel1 sae2Δ ndt80Δ spo11-Y135F	0h	DRS2
TC78.2	FLAG-Tel1 sae2Δ ndt80Δ spo11-Y135F	6h	DRS2	0.00202062
TC81	FLAG-Tel1 sae2Δ ndt80Δ spo11-Y135F	0h	DRS2	0.00128249
TC81	FLAG-Tel1 sae2Δ ndt80Δ spo11-Y135F	6h	DRS2	0.00279664
TC71	FLAG-Tel1 sae2Δ ndt80Δ spo11-Y135F	0h	GRR1	0.00838551
TC71	FLAG-Tel1 sae2Δ ndt80Δ spo11-Y135F	6h	GRR1	0.00304131
TC74	FLAG-Tel1 sae2Δ ndt80Δ spo11-Y135F	0h	GRR1	0.00129348
TC74	FLAG-Tel1 sae2Δ ndt80Δ spo11-Y135F	6h	GRR1	0.00344659
TC78.1	FLAG-Tel1 sae2Δ ndt80Δ spo11-Y135F	0h	GRR1
TC78.1	FLAG-Tel1 sae2Δ ndt80Δ spo11-Y135F	6h	GRR1	0.00301325
TC78.2	FLAG-Tel1 sae2Δ ndt80Δ spo11-Y135F	0h	GRR1
TC78.2	FLAG-Tel1 sae2Δ ndt80Δ spo11-Y135F	6h	GRR1	0.0027498
TC81	FLAG-Tel1 sae2Δ ndt80Δ spo11-Y135F	0h	GRR1	0.00216145
TC81	FLAG-Tel1 sae2Δ ndt80Δ spo11-Y135F	6h	GRR1	0.00604656
TC71	FLAG-Tel1 sae2Δ ndt80Δ spo11-Y135F	0h	YBP1	0.00862612
TC71	FLAG-Tel1 sae2Δ ndt80Δ spo11-Y135F	6h	YBP1	0.003872
TC74	FLAG-Tel1 sae2Δ ndt80Δ spo11-Y135F	0h	YBP1	0.00264239
TC74	FLAG-Tel1 sae2Δ ndt80Δ spo11-Y135F	6h	YBP1	0.00633464
TC78.1	FLAG-Tel1 sae2Δ ndt80Δ spo11-Y135F	0h	YBP1
TC78.1	FLAG-Tel1 sae2Δ ndt80Δ spo11-Y135F	6h	YBP1	0.00334476
TC78.2	FLAG-Tel1 sae2Δ ndt80Δ spo11-Y135F	0h	YBP1
TC78.2	FLAG-Tel1 sae2Δ ndt80Δ spo11-Y135F	6h	YBP1	0.00448919
TC81	FLAG-Tel1 sae2Δ ndt80Δ spo11-Y135F	0h	YBP1	0.00162519
TC81	FLAG-Tel1 sae2Δ ndt80Δ spo11-Y135F	6h	YBP1	0.00586336
TC71	FLAG-Tel1 sae2Δ ndt80Δ spo11-Y135F	0h	YCR13C	0.00844937
TC71	FLAG-Tel1 sae2Δ ndt80Δ spo11-Y135F	6h	YCR13C	0.00071952
TC74	FLAG-Tel1 sae2Δ ndt80Δ spo11-Y135F	0h	YCR13C	0.00345411
TC74	FLAG-Tel1 sae2Δ ndt80Δ spo11-Y135F	6h	YCR13C	0.00218632
TC78.1	FLAG-Tel1 sae2Δ ndt80Δ spo11-Y135F	0h	YCR13C
TC78.1	FLAG-Tel1 sae2Δ ndt80Δ spo11-Y135F	6h	YCR13C	0.0023712
TC78.2	FLAG-Tel1 sae2Δ ndt80Δ spo11-Y135F	0h	YCR13C
TC78.2	FLAG-Tel1 sae2Δ ndt80Δ spo11-Y135F	6h	YCR13C	0.00118913
TC81	FLAG-Tel1 sae2Δ ndt80Δ spo11-Y135F	0h	YCR13C	0.00457349
TC81	FLAG-Tel1 sae2Δ ndt80Δ spo11-Y135F	6h	YCR13C	0.00243939

## Sheet: 4b
Meiotic cell cycle progression as the percentage of cells with 2 (MI) or 4(MII) nuclei at indicated times after entering meiosis
	Mean of replicates					Standard deviation
Hours in SPM	sae2Δ	sae2Δ tel1Δ	sae2Δ xrs2-11	sae2Δ xrs2-KF	sae2Δ FLAG-tel1-∆C	sae2Δ	sae2Δ tel1Δ	sae2Δ xrs2-11	sae2Δ xrs2-KF
0	0	0	0	0	0	0	0	0	0
3	0	0.0030949	0.00188324	0.00326016	0	0	0.268404	0.326187	0.282361
4	0.0183815	0.0302981	0.0605264	0.0269119	0.016	1.80802	4.07028	4.69541	0.87116
5	0.0762854	0.299277	0.281591	0.201507	0.234	5.21422	5.49558	12.7853	7.02773
6	0.225883	0.522094	0.506826	0.475402	0.4335	5.07547	10.8462	8.99094	11.333
7	0.353228	0.724638	0.791586	0.701549		1.92415	2.04958	12.7897	5.45176
8	0.484573	0.820539	0.814496	0.800779	0.7955	4.07581	8.43853	17.4947	3.94205
~200 cells / time point	n=3	n=3	n=3	n=3	n=2

[truncated: 25 more sheets: 4c,d, 5d, 5e, S1a, S1c, S1e, S2b,c, S2d, S2f, S2g, S3e, S3f, S4c, S4d, S5a, S5b, S6b, S6c, S7a, S7b …]
